# Supplementary material for: Tumor Microenvironment Characteristics of Pancreatic Cancer to Determine Prognosis and Immune-Related Gene Signatures
Source: Front Mol Biosci. 2021 Jun 8;8:645024. doi: 10.3389/fmolb.2021.645024 (PMC8217872; doi:10.3389/fmolb.2021.645024)
Supplement: Supplementary file 2 [file Table1.XLSX]

## Sheet: Supplementary table 1
Supplementary Table 1:The 22 immune cell types analyzed were in 177 pancreatic cancer samples
ID	B cells naive	B cells memory	Plasma cells	T cells CD8	T cells CD4 naive	T cells CD4 memory resting	T cells CD4 memory activated	T cells follicular helper	T cells regulatory (Tregs)	T cells gamma delta	NK cells resting	NK cells activated	Monocytes	Macrophages M0	Macrophages M1	Macrophages M2	Dendritic cells resting	Dendritic cells activated	Mast cells resting	Mast cells activated	Eosinophils	Neutrophils
TCGA-3A-A9IO-01A	0.102366	0	0.0192057	0	0	0.220604	0	0.00284977	0.0286993	0	0.0424661	0.0284345	0.0246926	0.151836	0	0.207157	0.00194857	0.0789485	0.0907923	0	0	0
TCGA-US-A774-01A	0.0779878	0	0.0567054	0.0804185	0	0.199318	0	0	0.0119324	0	0	0.0758359	0.0393485	0.0358181	0.0232575	0.191024	0	0.0374136	0.17094	0	0	0
TCGA-HZ-A49H-01A	0.0972613	0	0.0502813	0.0983505	0	0.371524	0.0015315	0	0.00327379	0	0.0380649	0	0.0911166	0.0145441	0.0418403	0.119539	0.000299568	0.0200864	0	0.0307057	0	0.0215809
TCGA-FB-A4P5-01A	0.291078	0	0.0552669	0.129479	0	0.244746	0.00148182	0.00155021	0	0	0.0294852	0	0.0572232	0.075532	0.0256548	0.0819641	0.00430517	0.00223339	0	0	0	0
TCGA-FB-AAPS-01A	0.15891	0	0	0.0624232	0	0.281549	0.00457269	0	0	0	0.0380621	0	0.00571607	0.1461	0.0284577	0.243857	0	0.00294262	0.0274096	0	0	0
TCGA-IB-AAUQ-01A	0.0463459	0	0.0488694	0.0282959	0	0.15796	0	0	0	0	0.00357806	0.00778599	0.001304	0.322915	0.00763059	0.230706	0	0.0108439	0.133766	0	0	0
TCGA-HV-A5A5-01A	0.0333682	0	0.00316332	0.020364	0	0.387123	0.00199581	0	0.0206995	0	0.0627718	0	0.0228081	0.194598	0.0374735	0.166711	0.00362649	0.0258195	0.0194776	0	0	0
TCGA-H6-8124-01A	0.0739069	0	0.0174649	0.0421327	0	0.195856	0	0	0.0108147	0	0.0387517	0	0	0.307367	0.00688325	0.202707	0.0483593	0.00305603	0.0527003	0	0	0
TCGA-IB-7654-01A	0.10351	0	0	0.0125377	0	0.244255	0	0	0.0304104	0	0.0437311	0	0.00332409	0.162659	0.0683486	0.272506	0.00952215	0	0.0491962	0	0	0
TCGA-3A-A9IJ-01A	0.0347868	0	0	0	0	0.171603	0	0.034057	0	0	0	0.116884	0.0591421	0	0	0.45091	0	0.00250843	0	0.130109	0	0
TCGA-FB-AAQ6-01A	0.0818304	0.0498166	0	0	0	0.24429	0	0	0.131911	0	0.0238781	0.0115035	0	0.199676	0.0593634	0.167796	0	0	0.0299337	0	0	0
TCGA-IB-A7LX-01A	0.0304146	0	0.00911943	0.0843377	0	0.254183	0	0.028177	0	0	0.084712	0	0.0192787	0.234617	0.0470478	0.117928	0	0.0306655	0.0595194	0	0	0
TCGA-2J-AABK-01A	0.163239	0	0.00974228	0.091696	0	0.211599	0	0.0226499	0	0	0	0.0380992	0.0288934	0.0858608	0.0549922	0.258755	0	0.0272846	0	0.00718737	0	0
TCGA-HZ-A9TJ-06A	0.0193994	0.0162188	0.0193994	0.133532	0	0.316573	0	0	0	0	0.0175536	0.0355915	0.0614051	0.339528	0.0273924	0.00426987	0	0.00247252	0.00303019	0	0.00237481	0.00125919
TCGA-S4-A8RP-01A	0.0680998	0	0.00032426	0.042184	0	0.202303	0	0.00939092	0	0	0.0179596	0.028566	0.0559254	0.0964403	0.102977	0.249322	0.0443007	0	0.082206	0	0	0
TCGA-2L-AAQM-01A	0.0762928	0	0.00151836	0.0509464	0	0.134656	0	0.00808667	0.0592612	0	0.21778	0.00699213	0.120204	0	0.00876856	0.244029	0	0.0236668	0.0477983	0	0	0
TCGA-HZ-A77O-01A	0.0189583	0.0159026	0	0.0308268	0	0.0296424	0	0	0.0642867	0	0.00555983	0.0290768	0.00889784	0.275719	0.0851322	0.347922	0.0115601	0	0.0746007	0	0	0.00191408
TCGA-XD-AAUG-01A	0.131858	0	0.0445509	0.0365886	0	0.312599	0	0	0	0	0.0286867	0	0.0631456	0	0.00412751	0.268914	0	0.0465497	0.0629797	0	0	0
TCGA-M8-A5N4-01A	0.000858711	0.0113805	0	0.010518	0	0.205377	0	0.0270093	0.0338135	0	0	0.0721646	0.103662	0.204086	0.00417638	0.132567	0	0.0421826	0.137061	0	0	0.0151439
TCGA-2L-AAQI-01A	0.0517011	0	0.00239778	0	0	0.261101	0	0.00638086	0.0719756	0	0.0337348	0.00534305	0.0155134	0.383339	0.0183515	0.10154	0	0	0	0.0357128	0	0.0129092
TCGA-HZ-7919-01A	0.0653943	0	0.0069772	0.0914852	0	0.179477	0	0.0253866	0.00339799	0	0	0.0359304	0.0572403	0.0566596	0.0415315	0.128667	0.0234199	0.0532299	0.231203	0	0	0
TCGA-HZ-8005-01A	0	0	0.000195897	0.0533776	0	0.192442	0	0	0	0	0	0.0324654	0.0315494	0.0960749	0.144341	0.288926	0	0	0.160627	0	0	0
TCGA-IB-AAUM-01A	0.0668933	0.0175556	0	0.115321	0	0.229304	0	0	0.00834554	0	0.00771045	0	0.0763871	0.275618	0.0203895	0.172021	0	0	0	0.0104537	0	0
TCGA-IB-7888-01A	0.283548	0	0.0315562	0.0951253	0	0.242074	0.00162536	0	0.004508	0	0	0	0.0830926	0.0280798	0.0143151	0.125953	0	0.00478207	0.0776416	0	0	0.00769885
TCGA-2J-AAB9-01A	0.058337	0	0	0.0881449	0	0.152134	0	0	0.0430196	0	0.00383891	0.0186487	0.0275423	0.176149	0.0280158	0.282147	0.0568632	0	0.0651594	0	0	0
TCGA-2L-AAQJ-01A	0.207614	0.0276241	0	0.0404366	0	0.11971	0	0.0270633	0.0318369	0	0.010342	0.0078785	0	0.251755	0.0556321	0.212348	0	0	0.00776007	0	0	0
TCGA-IB-AAUU-01A	0	0.0170555	0	0	0	0.189951	0	0	0.039586	0	0	0.0227984	0.275379	0.0901296	0	0.181694	0.0436522	0.073503	0.0662518	0	0	0
TCGA-Q3-A5QY-01A	0.197093	0.164491	0.0148224	0.0595104	0.169953	0.146461	0.0259854	0	0	0	0.0159162	0	0.023144	0.0541914	0.00387103	0.0797198	0	0.0407808	0.00406023	0	0	0
TCGA-FB-AAQ1-01A	0	0.0311998	0	0.0268413	0	0.150111	0	0	0.0286436	0	0	0.0183155	0.0605662	0.246706	0.00354061	0.317388	0.0484973	0.0137773	0.0544143	0	0	0
TCGA-HV-A5A3-01A	0	0.0346961	0	0	0	0.263926	0	0.0066853	0.0786574	0	0.108932	0.00921929	0.0683771	0.153758	0	0.148983	0	0.0662342	0.0538197	0	0	0.00671275
TCGA-IB-AAUO-01A	0	0.0197335	0.00251098	0.0464378	0	0.150076	0	0.0181886	0.0663109	0	0	0.113709	0.0205973	0.038755	0.0222424	0.227825	0.00735037	0.154822	0.100584	0	0	0.0108582
TCGA-IB-8127-01A	0.0601825	0	0.00306657	0.0512045	0	0.223377	0.00689431	0	0.00126252	0	0.0470402	0	0.0921039	0.177885	0.0229815	0.257639	0	0.00483159	0.0515312	0	0	0
TCGA-FB-A545-01A	0.0589392	0	0.0290515	0	0	0.135798	0	0	0.0420517	0	0.00868088	0.0206759	0	0.594947	0.0018848	0.0492599	0	0	0.0587103	0	0	0
TCGA-YH-A8SY-01A	0	0.0235531	0	0.00869597	0	0.254643	0	0	0.0505916	0	0.0311642	0.00113051	0.00116364	0.309412	0.00669467	0.239973	0	0.0421369	0.0299177	0	0	0.000923271
TCGA-IB-A5SQ-01A	0.0639838	0.00624783	0	0.0288434	0	0.143962	0	0	0.0361366	0	0.0286462	0	0.0131945	0.239507	0.0305929	0.327037	0.022467	0.0306354	0.0287464	0	0	0
TCGA-HV-A7OP-01A	0.270733	0	0.169429	0.0680071	0	0.0784051	0	0	0.0404978	0	0.0250044	0.00434746	0.0136217	0.0107663	0.00880856	0.306309	0	0	0.00192108	0	0	0.00214942
TCGA-IB-7644-01A	0.0161621	0	0.00331969	0.03033	0	0.414348	0	0	0	0	0	0.0480238	0.0547616	0.037011	0	0.172547	0.103332	0.042294	0.0778707	0	0	0
TCGA-FB-AAQ2-01A	0.200007	0.0156505	0	0.0319071	0	0.226805	0	0.00428743	0	0	0.0394744	0	0.0136433	0.254578	0.00879453	0.152605	0	0.0302972	0.0219499	0	0	0
TCGA-US-A77J-01A	0.476908	0	0.0868345	0.0486797	0	0.0953399	0.00922505	0.00714226	0.00308496	0	0.0351005	0	0.0135246	0.078426	0.0145423	0.112319	0.0150804	0.00379328	0	0	0	0
TCGA-F2-7273-01A	0.0875794	0	0.00248833	0.0836554	0	0.262059	0.0285563	0	0	0	0.0394945	0	0.0359732	0.0582199	0.0212614	0.24895	0.0290635	0.0169263	0.0680625	0	0	0.0177099
TCGA-3A-A9I9-01A	0.0504365	0	0.000160243	0.0656024	0	0.143232	0	0.0074069	0.0284959	0	0	0.0860677	0.0245017	0.147445	0.0187513	0.337651	0.0104231	0	0.0544399	0	0	0.0253861
TCGA-US-A77G-01A	0	0.017677	0	0	0	0.330715	0	0	0	0	0	0.064793	0.0876881	0.124586	0.0222815	0.231681	0.0198357	0.0557124	0.0450315	0	0	0
TCGA-IB-7893-01A	0.0325407	0	0	0	0	0.207366	0	0	0	0	0.0367605	0	0.00434574	0.335194	0.0107302	0.299934	0	0.0327395	0.0403697	0	0	2.05e-05
TCGA-S4-A8RM-01A	0.0266076	0	0.00491592	0	0	0.570631	0	0	0	0	0.0670839	0	0.0258844	0.0119092	0.00789131	0.196624	0.0420156	0.0259362	0.0205003	0	0	0
TCGA-IB-AAUW-01A	0.295313	0	0.0331048	0.110451	0	0.175969	0	0	0	0	0	0.0156186	0.0332722	0.0103229	0.0663107	0.166072	0	0	0.080452	0	0	0.0131143
TCGA-FB-AAPZ-01A	0.0209365	0.0113596	0	0.0251629	0	0.298776	0	0	0.018403	0	0.0495809	0	0.0221658	0.226386	0.0307531	0.259009	0	0.0132097	0.0242567	0	0	0
TCGA-IB-AAUS-01A	0.0937759	0	0.00573747	0.0713792	0	0.171795	0	0	0	0	0	0.0121484	0.0343697	0.22778	0.000572129	0.2883	0	0.0150247	0.0725437	0	0	0.00657277
TCGA-IB-AAUT-01A	0.105605	0	0.0403032	0.0981639	0	0.304557	0	0	0.000945809	0	0.0284484	0	0.00558692	0.0949164	0.0410405	0.200294	0.0485487	0	0.03159	0	0	0
TCGA-3A-A9IS-01A	0.0299612	0	0.00331324	0	0	0.27387	0	0.0327643	0	0	0	0.149768	0.143178	0	0	0.270121	0	0.0208471	0	0.0694076	0.00676896	0
TCGA-L1-A7W4-01A	0	0.0309045	0.0146405	0.055172	0	0.271585	0	0.0182069	0	0	0	0.0246007	0.0596876	0.427014	0.00130922	0.0429502	0	0.0485006	0.00128768	0	0.00414071	0
TCGA-FB-A7DR-01A	0.0951217	0	0.00951417	0.0305164	0	0.117348	0	0.00705399	0.0512891	0	0	0.0189004	0.019058	0.0347147	0.0258453	0.298985	0	0.154199	0.131977	0	0	0.00547669
TCGA-2J-AABO-01A	0.088497	0	0	0.0367333	0	0.34542	0.004012	0	0.0101924	0	0.0238397	0	0.00871614	0.158967	0.0303079	0.21136	0.0114359	0.0158613	0.0546572	0	0	0
TCGA-3A-A9IH-01A	0.032972	0.0272687	0	0	0	0.245065	0	0.00976752	0.0107003	0	0.00794423	0.00270277	0.021089	0.121293	0.0539853	0.265929	0.0630693	0.0638006	0.0744127	0	0	0
TCGA-PZ-A5RE-01A	0.00220477	0.0260703	0	0	0	0.126867	0	0	0.0350931	0	0.0240689	0	0	0.275235	0.00577079	0.367079	0.0639066	0.0201963	0.0486944	0	0	0.00481441
TCGA-HZ-8003-01A	0.0629218	0	0.0301106	0.0395543	0	0.235283	0	0	0	0	0.0117518	0.0363021	0.0518347	0.184809	0.0643307	0.188726	0	0.00453787	0.0880382	0	0	0.00180082
TCGA-3A-A9IB-01A	0.00158016	0.0268936	0	0	0	0.187047	0	0.00368904	0	0	0.000110656	0.0128977	0.00802844	0.23369	0.0473784	0.384918	0	0.00755213	0.0862149	0	0	0
TCGA-H6-A45N-01A	0.0676121	0.0235418	0	0.0715343	0	0.19896	0	0	0	0	0.0510021	0	0.0160557	0.321075	0.0389917	0.190101	0.00311958	0.00513181	0.0128745	0	0	0
TCGA-HZ-8001-01A	0.206769	0	0.0743437	0.0367306	0	0.162648	0	0	0.00875162	0	0	0.0614767	0.0886788	0.0144187	0.0134027	0.213746	0.00469258	0.00217473	0.112167	0	0	0
TCGA-IB-A7M4-01A	0.104599	0	0.00323002	0.139757	0	0.170834	0.000863118	0.012314	0.0373974	0	0.0453678	0	0	0.262015	0.0598536	0.129474	0	0.0296269	0.0046685	0	0	0
TCGA-2J-AAB8-01A	0.0403888	0.0636588	0	0.10268	0	0.299704	0	0.0152134	0.00719568	0	0	0.0328795	0.0505436	0.184159	0	0.0851266	0	0.0651927	0.0487251	0	0	0.00453314
TCGA-2J-AABP-01A	0.0114658	0	0	0.0637878	0	0.117544	0.014312	0.00599701	0.00407943	0	0.0389007	0	0	0.348528	0.0826372	0.299461	0	0	0.0132871	0	0	0
TCGA-HZ-A77Q-01A	0.246564	0	0	0.0799893	0	0.142702	0	0.0165118	0.0215715	0	0	0.0279726	0.047989	0.189159	0	0.107807	0	0.0299608	0.0690202	0	0	0.0207527
TCGA-HZ-7926-01A	0.367083	0	0.0140255	0.0271252	0	0.240137	0.0140072	0	0	0	0.0426672	0	0.0436745	0.020873	0	0.0951957	0.0406799	0.0755833	0.0187727	0	0	0.000175757
TCGA-XN-A8T5-01A	0.532889	0	0	0.0627801	0.0049913	0.192236	0.0013988	0	0.0291066	0	0.046159	0	0.0495009	0.0209926	0.0043843	0.0331334	0	0.0207561	0.00167232	0	0	0
TCGA-IB-A5ST-01A	0.354545	0	0.0198741	0.00393258	0.0231442	0.152026	0.0112368	0	0.011889	0	0.0431659	0	0.0299261	0.220869	0.00502626	0.0997908	0	0.0130625	0	0.000141037	0	0.0113712
TCGA-Z5-AAPL-01A	0.295384	0.228792	0.00271587	0.081066	0.0683445	0.11361	0.0355665	0.0135055	0.00122101	0	0.0274357	0	0.00427546	0.0335658	0.0209378	0.0429465	0	0.0269712	0.00366238	0	0	0
TCGA-IB-7652-01A	0.00380314	0	0	0.0241969	0	0.198979	0	0.00454896	0.00219013	0	0.012389	0	0.283939	0.201741	0	0.150179	0	0.0122391	0.105795	0	0	0
TCGA-IB-7886-01A	0.0266185	0	0	0.0606764	0	0.24429	0	0.0117587	0	0	0	0.00884512	0.0444543	0.174913	0.0499101	0.281822	0	0.00749854	0.0892125	0	0	0
TCGA-FB-AAQ0-01A	0	0.0223817	0	0	0	0.305463	0	0	0.154374	0	0.0652918	0.05366	0.0972936	0.214525	0.00364628	0.00765269	0	0	0	0.0757123	0	0
TCGA-2L-AAQE-01A	0.154205	0.0417089	0	0.0274317	0	0.233033	0	0.0198674	0.0523527	0	0.0247104	0	0.006859	0.26732	0.00538247	0.0699917	0	0.0606617	0.0364753	0	0	0
TCGA-F2-6879-01A	0	0	0	0.0295826	0	0.277785	0	0.00394623	0.0162974	0	0.0492104	0	0.0431536	0.179915	0.0892794	0.174818	0.0463054	0.0110405	0.0775367	0	0	0.00112944
TCGA-HV-A5A4-01A	0.0531031	0	0.00881722	0	0	0.159849	0	0	0.0289784	0	0	0.0207969	0	0.380503	0.0371365	0.275371	0	0.00558421	0.02986	0	0	0
TCGA-US-A779-01A	0.0109695	0.0472907	0.00177446	0.0203823	0	0.153443	0	0	0.0697101	0	0	0.0841454	0.00502688	0.395573	0.0186551	0.0684707	0	0	0.124559	0	0	0
TCGA-FB-AAPP-01A	0.0620959	0	0	0.0270221	0	0.482778	0	0	0.0662835	0	0	0	0.0415392	0.0535934	0.0361893	0.100201	0.0105795	0	0.119718	0	0	0
TCGA-HV-A5A6-01A	0.0129181	0	0	0.0105547	0	0.166057	0	0	0.0161329	0	0.0370612	0	0.04085	0.576144	0.0185816	0.078994	0	0.0384642	0.00424196	0	0	0
TCGA-HZ-8636-01A	0.0183719	0	0.000548748	0.0104688	0	0.269844	0	0	0	0	0.0345237	0	0.124241	0.149046	0.0255838	0.2396	0.0666433	0.0287633	0.032366	0	0	0
TCGA-FB-A78T-01A	0.0147313	0	0.0020282	0	0	0.148107	0	0.0135523	0.0524778	0	0.0264765	0.0206076	0.177924	0.298295	0	0.0943352	0	0.0419393	0.109525	0	0	0
TCGA-IB-7646-01A	0.0434812	0	0.0012054	0.0214726	0	0.121532	0.0140197	0.0156999	0	0	0.0259965	0	0.0210745	0.0745083	0.0982812	0.328491	0	0.099725	0.075724	0	0	0.0587884
TCGA-RL-AAAS-01A	0.169133	0	0.019315	0.149326	0	0.188118	0	0	0.0276678	0	0	0.0382785	0.0366083	0.012304	0.0327964	0.124915	0.0923225	0.000184478	0.10903	0	0	0
TCGA-US-A77E-01A	0.0330048	0.113176	0	0	0	0.208699	0	0	0.042564	0	0	0.0357453	0	0.255329	0.0260719	0.249672	0	0.00316836	0.0303583	0	0	0.00221068
TCGA-IB-7887-01A	0.0539835	0	0.00241868	0.0708491	0	0.275764	0	0	0.00840756	0	0.0820912	0.00625941	0.0196362	0.122701	0.0611486	0.11922	0.0395915	0	0.0566527	0	0	0.0812759
TCGA-IB-AAUP-01A	0.335917	0.0352469	0.0427874	0.0436017	0	0.256305	0.0105929	0	0	0	0.0275075	0	0.0055207	0.0910508	0.0114608	0.119741	0	0.0137198	0.00654826	0	0	0
TCGA-IB-7885-01A	0.0258211	0.0325191	0	0.0478066	0	0.194614	0	0	0.0467444	0	0.0145147	0.0129829	0.0295678	0.171568	0.0425543	0.270935	0.0099541	0.0193395	0.0433578	0	0	0.0377214
TCGA-Q3-AA2A-01A	0.00638551	0.0471586	0	0	0	0.0912575	0	0	0.0395938	0	0.0106008	0.0243199	0	0.385978	0.0174965	0.338173	0	0	0.039036	0	0	0
TCGA-IB-7889-01A	0.10435	0.0337197	0	0.0901065	0	0.120834	0	0.013882	0.0288786	0	0	0.0129591	0.0876838	0.165423	0.0243782	0.239438	0.0124224	0.00916393	0.0567599	0	0	0
TCGA-F2-A8YN-01A	0.0401557	0	0.00152917	0	0	0.157101	0	0	0.0187021	0	0.0230662	0.0160053	0.0158328	0.192122	0	0.411997	0.0382323	0.0275154	0.0373854	0	0	0.0203559
TCGA-3E-AAAZ-01A	0.0864466	0	0.00270536	0.0461561	0	0.266237	0	0	0.00349496	0	0.0401322	0	0.00242187	0.11738	0.0103395	0.344033	0.00535789	0.00387792	0.0714181	0	0	0
TCGA-HZ-8637-01A	0.0569585	0.0309633	0	0.0324816	0	0.1925	0.0332083	0	0.025972	0	0.0500424	0	0.0211275	0.132336	0.162622	0.188722	0.0023	0	0.0575678	0	0	0.0131984
TCGA-HZ-A4BH-01A	0.0650006	0.0431939	0	0.0512414	0	0.264771	0.00175833	0	0	0	0.0591772	0	0.010534	0.257397	0.0814647	0.117442	0	0.0226635	0.0253563	0	0	0
TCGA-IB-7890-01A	0.0741609	0	0.00477186	0.0162391	0	0.2096	0	0	0.00467753	0	0	0.0108297	0.0367562	0.397175	0	0.162936	0	0	0.0828544	0	0	0
TCGA-XD-AAUL-01A	0	0.0105604	0.00424234	0.0282563	0	0.209571	0	0	0.0294748	0	0	0.0720762	0.0250474	0.144233	0	0.290088	0.0430013	0.0236668	0.0681484	0	0	0.0516342
TCGA-HZ-7923-01A	0.0703376	0	0	0.0874347	0	0.310123	0	0	0	0	0.0269744	0	0.0770295	0.0121387	0.00454672	0.213049	0.0668226	0.0445481	0.0744888	0	0	0.0125073
TCGA-2J-AABE-01A	0.0516521	0	0.00189329	0.0269277	0	0.119528	0	0.0172607	0.0337967	0	0	0.00796312	0.218266	0.253974	0	0.170415	0.0483391	0.0466772	0.00330672	0	0	0
TCGA-FB-AAPU-01A	0.108863	0	0.0498035	0	0	0.408099	0	0	0.0311088	0	0.0716658	0	0.0110035	0	0	0.16027	0.0682981	0.061198	0	0.02969	0	0
TCGA-3A-A9IC-01A	0.180613	0	0.0231067	0.0561239	0	0.2518	0	0	0	0	0	0.0203099	0	0.126113	0.00128806	0.241664	0.0164941	0.0190347	0.0451037	0	0	0.0183492
TCGA-2J-AABI-01A	0.269728	0	0	0	0	0.143639	0	0	0.0793122	0	0.0468641	0	0.0325581	0.315928	0.00429987	0.051667	0	0.037493	0	0.0185105	0	0
TCGA-HZ-A4BK-01A	0.0295927	0	0.0025019	0.0643061	0	0.140125	0	0	0.0389968	0	0.0222131	0.00196402	0.100132	0.320768	0.0277122	0.174637	0	0	0.0770508	0	0	0
TCGA-YY-A8LH-01A	0.0357896	0.0772662	0	0.0834945	0	0.261577	0	0	0.0645941	0	0	0.0528186	0.0563432	0.144129	0.0169873	0.0626142	0	0.0556537	0.0887327	0	0	0
TCGA-3E-AAAY-01A	0.0564289	0	0	0.041826	0	0.247228	0	0	0.00130071	0	0.018027	0	0.0217046	0.138715	0.0367146	0.337485	0.0262702	0.0141612	0.0295598	0	0	0.0305794
TCGA-3A-A9IZ-01A	0.0366222	0.00559176	0	0.166715	0	0.200701	0	0	0	0	0.00357958	0	0.0283061	0.282119	0.0028451	0.013527	0	0.0110411	0	0.152154	0	0.0967986
TCGA-IB-A6UG-01A	0.222765	0.0349027	0.0431846	0.0731905	0	0.168653	0	0.0108868	0.0425507	0	0	0.0276728	0.0252962	0.103193	0.021149	0.126599	0	0.0339972	0.0659602	0	0	0
TCGA-FB-A5VM-01A	0.0803359	0	0	0.0600113	0	0.153508	0.000993084	0	0.0645024	0	0.0138091	0.00165453	0.00366659	0.307747	0.0113131	0.219512	0	0.0461815	0.0367652	0	0	0
TCGA-RB-AA9M-01A	0.0898878	0	0	0.089491	0	0.261875	0	0	0.0142979	0	0.0133623	0	0.0513107	0.0520114	0.0423818	0.303408	0.0391127	0.0239331	0.0150613	0	0	0.00386677
TCGA-HZ-A49G-01A	0.0425938	0	0.00506126	0.028994	0	0.128731	0	0	0.0303273	0	0.00573449	0	0.147262	0.415269	0.0211124	0.109659	0	0.00741964	0.0578358	0	0	0
TCGA-HV-AA8X-01A	0.0546982	0	0.00832934	0	0	0.104228	0	0	0.0746018	0	0.00970438	0.0200642	0	0.230476	0.0189283	0.233892	0.0145255	0.0461163	0.184437	0	0	0
TCGA-LB-A7SX-01A	0.0111955	0.0911328	0.134369	0.072939	0	0.233904	0	0.0396236	0.0367389	0	0.00052466	0.0224417	0.00959835	0.122345	0	0.153827	0	0.0428714	0.0057051	0.00775521	0	0.0150286
TCGA-HZ-7922-01A	0.0944372	0	0	0.0402757	0	0.256964	0	0	0	0	0.0187738	0.000672633	0.021146	0.161519	0.0871087	0.162691	0.0448053	0.00283335	0.0916261	0	0	0.0171468
TCGA-2J-AABV-01A	0.0938278	0	0.00981989	0.170475	0	0.0715468	0	0	0.0622683	0	0	0.0360946	0.0606369	0.00495695	0.00994676	0.337075	0.0359771	0.00132935	0.100024	0	0	0.00602214
TCGA-IB-AAUN-01A	0.208911	0	0.127506	0.0437393	0	0.138924	0.000364306	0.000115468	0.00261625	0	0	0.0369763	0.0267859	0.0358253	0.0798004	0.153441	0.0336701	0.0198756	0.0914488	0	0	0
TCGA-2L-AAQA-01A	0	0.00958026	0.00382771	0	0	0.238869	0	0.0161873	0.00770979	0	0.028213	0.0277958	0.0410474	0.458942	0	0.0884001	0.0234152	0.00553491	0	0.036347	0.0141312	0
TCGA-IB-A6UF-01A	0.0180301	0.0048742	0.00517251	0.0668809	0	0.154957	0	0.0135657	0.0271261	0	0.0257731	0.0388596	0.0833297	0.103008	0.0271312	0.319526	0	0	0.110408	0	0	0.00135768
TCGA-HZ-8638-01A	0.219904	0	0.142465	0.0843455	0	0.191637	0	0	0	0	0	0.0237203	0.0311707	0	0.107675	0.0744611	0	0.0144815	0.0706772	0	0	0.0394639
TCGA-IB-7651-01A	0.0220865	0	0.0122671	0.0395515	0	0.261284	0.0466344	0	0.0100769	0	0.0819377	0	0.00299996	0.129172	0.104834	0.229184	0	0.0112024	0.0487698	0	0	0
TCGA-2J-AABU-01A	0.0871389	0.0373058	0	0.170372	0	0.291677	0	0	0.00339495	0	0.051159	0	0.0624314	0.176959	0.0039737	0.0684515	0	0.0471371	0	0	0	0
TCGA-XN-A8T3-01A	0.0465277	0	0	0.122572	0	0.210223	0	0	0	0	0.0113989	0.0181412	0.00539837	0.137873	0.0851642	0.295145	0.0205238	0	0.0470332	0	0	0
TCGA-IB-7897-01A	0.0885985	0	0	0.0368295	0	0.367221	0.014165	0	0	0	0.00197872	0	0.0901578	0	0.0366613	0.209497	0.0556488	0.0294395	0.0527276	0	0	0.0170752
TCGA-S4-A8RO-01A	0.00858808	0.0158404	0	0.00814107	0	0.140894	0	0.00933883	0.00816349	0	0.0578751	0	0.00194836	0.39428	0.0162517	0.250342	0	0	0.0883368	0	0	0
TCGA-IB-8126-01A	0.102531	0.0241927	0	0.056696	0	0.407812	0	0	0	0.0105678	0.0184175	0	0.0154563	0.0263015	0.0526333	0.221957	0.00327275	0.0121179	0.0382274	0	0	0.00981723
TCGA-2J-AABF-01A	0.058173	0	0	0.0739746	0	0.176429	6.63e-05	0	0.0277742	0	0.00665115	0.0137125	0.0948617	0.0946858	0.0783289	0.265889	0.0326266	0	0.0463963	0	0	0.0304317
TCGA-US-A776-01A	0.00465404	0.0761285	0.00992244	0.016515	0	0.403207	0	0	0	0	0.0597858	0.035315	0.0307443	0.145823	0.0221162	0.0632	0	0	0.132589	0	0	0
TCGA-2J-AABT-01A	0.00718134	0.0067168	0	0.0811882	0	0.1869	0	0	0.00304672	0	0	0	0.0496165	0.138557	0	0.354962	0	0.073199	0.0986321	0	0	0
TCGA-IB-7891-01A	0.173158	0	0.0810908	0.0378047	0	0.146573	0	0	0.0436464	0	0.00269809	0.0082983	0.0298682	0.128417	0.0740792	0.183668	0.0211423	0	0.0677578	0	0	0.00179902
TCGA-XD-AAUI-01A	0.181451	0.0928463	0	0	0.0839627	0.135565	0	0	0	0	0.0715945	0	0.0349527	0.180149	0.012688	0.177142	0	0.0296484	0	0	0	0
TCGA-RB-A7B8-01A	0.0282984	0.0215501	0	0.0817797	0	0.27884	0	0	0.0575794	0	0.00982096	0.016399	0.0326958	0.0868413	0.0433681	0.276367	0.0316379	0	0.0181961	0	0	0.0166265
TCGA-XD-AAUH-01A	0.266859	0.0948858	0	0.0435532	0.0398859	0.271856	0	0	0	0	0.0443808	0	0.0187079	0.0222854	0.0216537	0.144359	0	0.0132797	0.0138936	0.00439988	0	0
TCGA-2J-AAB6-01A	0	0.0294114	0	0	0	0.162056	0	0.00243852	0	0	0.0227519	0	0.0453025	0.273684	0.0231388	0.361626	0.00216881	0.0254439	0.0519787	0	0	0
TCGA-2J-AAB4-01A	0	0.0191858	0	0.0419244	0	0.321337	0	0	0	0	0.027905	0.00762949	0.0671685	0.124363	0.0544023	0.242251	0.0297464	0.0209583	0.0431289	0	0	0
TCGA-FB-A4P6-01A	0.049999	0	0	0.0680586	0	0.357474	0	0	0	0	0.0355982	0.00701695	0.0547562	0.0251867	0.0189032	0.229669	0.0283963	0.0201262	0.104816	0	0	0
TCGA-IB-AAUV-01A	0.113459	0.0204142	0	0.074752	0	0.315872	0.00935163	0	0	0	0.00930211	0	0.00852169	0.0826133	0.0234437	0.277663	0.037871	0	0.0233394	0	0	0.00339674
TCGA-3A-A9IL-01A	0.0610233	0	0	0.00204167	0	0.289387	0	0	0.00987743	0	0.0367794	0.00805323	0.0249461	0	0.00487139	0.376144	0.0123342	0.0305634	0.143978	0	0	0
TCGA-3A-A9IN-01A	0.145655	0	0.00985904	0.057485	0	0.176712	0	0.013288	0.020093	0	0	0.0857174	0.0355469	0	0.0222016	0.308817	0	0	0	0.124625	0	0
TCGA-FB-AAPQ-01A	0.000613429	0.0431847	0	0	0.0322263	0.0366894	0	0.00994773	0.0459151	0	0.0956321	0	0.0250732	0.618105	0.0111596	0	0	0	0	0.0814536	0	0
TCGA-IB-A5SS-01A	0.0363377	0	0	0.00780689	0	0.118316	0	0	0.0245928	0	0.0369264	0	0.0289609	0.328911	0.0101083	0.296834	0	0.0511283	0.0464355	0	0	0.0136414
TCGA-IB-7645-01A	0.0393363	0	0	0.0605977	0	0.302083	0.00470221	0	0	0	0.0334746	0	0.0653353	0.144462	0.0149205	0.244965	0.00973318	0.0166939	0.0589062	0	0	0.00478994
TCGA-2J-AAB1-01A	0.0824942	0	0.0177418	0.0328355	0	0.288277	0.0150277	0	0	0	0.0570699	0	0.0398461	0.0720175	0.130714	0.159662	0.0098621	0.0448641	0.0495886	0	0	0
TCGA-IB-A5SP-01A	0.0386436	0	0	0	0	0.180022	0	0	0.0618514	0	0.0170956	0.0345995	0.0210863	0.204984	0.0126305	0.313934	0.00315695	0.0372342	0.074762	0	0	0
TCGA-OE-A75W-01A	0.0829718	0	0.0161229	0.137651	0	0.226006	0	0.000640148	0.020773	0	0.0208136	0.0157921	0.0181103	0.175265	0.0446964	0.17212	0	0.040664	0.0283741	0	0	0
TCGA-F2-7276-01A	0.138256	0	0.00129009	0.088641	0	0.241936	0.00127698	0.0102328	0	0	0.0242884	0	0.0370216	0.264793	0.0555281	0.122628	0	0	0	0.00606456	0	0.00804387
TCGA-3A-A9IX-01A	0.210561	0	0	0.0800667	0	0.242227	0	0	0.0266397	0	0.0366138	0.00793758	0.120753	0.0490672	0	0.121948	0	0.0470528	0.0571336	0	0	0
TCGA-3A-A9IV-01A	0.0415095	0	0	0	0	0.166048	0	0.00569065	0	0	0.0700191	0.0671182	0.0115214	0.214273	0	0.388473	0	0	0.0353475	0	0	0
TCGA-HZ-8315-01A	0.016638	0	0.00303072	0.0690002	0	0.233091	0	0.0301303	0	0	0.0160572	0.0228098	0.0572693	0.101681	0.0744622	0.17919	0.0345649	0.0104177	0.141859	0	0.00979832	0
TCGA-IB-AAUR-01A	0.473212	0	0.0203489	0.106585	0	0.0898428	0.0218751	0	0.0183592	0	0.0122623	0	0.0207761	0.070741	0.00147763	0.0728728	0	0.0458742	0.0457733	0	0	0
TCGA-HZ-7925-01A	0	0.00519979	0	0.0278142	0	0.29574	0	0.0147394	0.0109773	0	0.0193508	0.019748	0.0339016	0.173754	0	0.230514	0.00111272	0.0626231	0.0553439	0	0.00218958	0.0469913
TCGA-HZ-7289-01A	0.015432	0	0	0.0187929	0	0.25924	0	0	0.0484652	0	0.033076	0.136079	0.00930785	0.219369	0.00924375	0.13362	0	0	0.117374	0	0	0
TCGA-HZ-8519-01A	0.0677162	0	0	0.0668751	0	0.319796	0	0	0	0	0.02986	0	0.0239325	0.11294	0.0512912	0.190681	0.0473949	0	0.0895131	0	0	0
TCGA-F2-A44G-01A	0	0.0272904	0	0	0	0.191703	0	0	0.00340688	0	0.0016952	0.0193007	0	0.220975	0.0667915	0.229077	0.0199024	0.0663966	0.0724746	0	0	0.0809869
TCGA-HV-A7OL-01A	0.300987	0	0.0586508	0.0355853	0	0.111567	0	0.0875364	0.031201	0	0	0.0300584	0	0.10373	0.0388222	0.135793	0	0.0109232	0.0446691	0	0	0.0104765
TCGA-3A-A9IU-01A	0.0592796	0.0231288	0	0	0	0.192606	0	0.019572	0.0464096	0	0	0.0374872	0.0150523	0.484808	0.00316756	0.0439676	0	0.0262117	0.0483099	0	0	0
TCGA-2J-AABR-01A	0.0540884	0	0	0.0842385	0	0.333984	0.00633101	0	0	0	0.0204996	0	0.0585126	0.0336279	0.0661822	0.225484	0.0522657	0.0176014	0.0471853	0	0	0
TCGA-2J-AABA-01A	0.185265	0	0.0372195	0.0234293	0	0.400599	0	0	0	0	0.0276489	0	0.0164963	0.0996664	0	0.114046	0	0.034557	0.0610715	0	0	0
TCGA-F2-6880-01A	0.122235	0	0	0.131363	0	0.158172	0	0	0	0	0.0458914	0.00921691	0.0282294	0.0596325	0.00887882	0.274179	0	0	0.162202	0	0	0
TCGA-HV-AA8V-01A	0.0385988	0	0.0230615	0.0499113	0	0.144844	0	0	0.000961304	0	0.00479239	0.0391182	0.0156269	0.358982	0.000468145	0.202226	0.0122289	0.0162488	0.0925384	0	0	0.000392738
TCGA-F2-A7TX-01A	0.0906916	0	0	0.110865	0	0.134622	0	0	0.00141854	0	0	0.0819152	0.034232	0.0499641	0.170711	0.163139	0	0.020575	0.141867	0	0	0
TCGA-HZ-A77P-01A	0.0387462	0	0	0.0403408	0	0.190567	0	0	0	0	0.0445776	0	0.037287	0.03181	0.0129051	0.469864	0	0.0130909	0.120811	0	0	0
TCGA-3A-A9J0-01A	0.069022	0	0	0	0	0.165918	0	0.0139091	0.0451375	0	0.0737017	0.00154822	0.0350177	0.471757	0	0.111288	0	0	0	0.00747294	0.00522793	0
TCGA-HZ-A8P1-01A	0	0.03305	0	0	0	0.341271	0	0	0.0241573	0	0.0900807	0	0.0106814	0.0691928	0.0341543	0.344584	0.0259096	0	0.0264067	0.000512108	0	0
TCGA-2L-AAQL-01A	0.00482252	0.00717354	0	0.0364959	0	0.174134	0	0.00958737	0.040517	0	0	0.0490191	0.0350938	0.0967975	0.026856	0.346318	0.0122387	0.0235625	0.126019	0	0.0113646	0
TCGA-HZ-8317-01A	0	0.0053847	0	0	0.0264282	0.240655	0	0	0	0	0.0611188	0	0.0344026	0.0702918	0.0168489	0.299833	0	0.0688915	0.129351	0.00193266	0	0.0448624
TCGA-HZ-7920-01A	0.180828	0	0	0.039076	0.0192339	0.225116	0.0218799	0	0	0	0.0340845	0	0.0969707	0.00122658	0.0414673	0.239486	0.0322075	0.000353081	0.0680705	0	0	0
TCGA-HZ-A49I-01A	0.0795656	0	0	0.00775418	0	0.122762	0	0.00221016	0.022412	0	0.0232576	0	0.390278	0.228705	0	0.0702627	0	0.0295401	0.0232534	0	0	0
TCGA-HZ-A9TJ-01A	0.094154	0	0	0	0	0.205977	0	0	0.0366066	0	0.0125882	0.0120468	0.0048576	0.203921	0.0466218	0.307503	0	0.0288628	0.046861	0	0	0
TCGA-YB-A89D-01A	0.0165652	0	0	0.0659753	0	0.281761	0	0	0	0	0	0.0141517	0.0867407	0.120478	0.00434638	0.217306	0.0613324	0.115408	0.0143704	0.00156531	0	0
TCGA-IB-7649-01A	0.055384	0	0.0262037	0.0346734	0	0.242945	0.00942329	0	0.00368804	0	0.0237015	0	0.211995	0.0892287	0.00960676	0.134466	0.0274241	0.0244846	0.106776	0	0	0
TCGA-LB-A8F3-01A	0.150709	0	0	0	0	0.117761	0	0	0.0575078	0	0.0102738	0.0175263	0.0302554	0.16556	0.0253915	0.347361	0	0	0.0300754	0	0	0.0475785
TCGA-3A-A9IR-01A	0.057518	0	0.0054244	0.0852488	0	0.249466	0	0	0.02376	0	0	0.0838252	0.0633689	0	0.0515323	0.210027	0	0.000712623	0.169116	0	0	0
TCGA-2J-AABH-01A	0.218822	0	0.0186462	0.0323493	0	0.334406	0	0	9.49e-05	0	0	0.0322028	0.0783661	0.122317	0	0.0986136	0	0.0170323	0.0235791	0	0	0.0235711
TCGA-3A-A9I7-01A	0.181811	0.0313248	0	0.0614935	0	0.237279	0	0.00768258	0.0355125	0	0.0348406	0.00358562	0.0261221	0.0824975	0.0421214	0.181385	0	0	0.0743444	0	0	0
TCGA-3A-A9I5-01A	0.212311	0	0.0246726	0.0389652	0	0.128093	0	0.0360271	0	0	0	0.031211	0.000689519	0.223215	0.00672428	0.243109	0	0.00544114	0.0317464	0	0	0.0177946
TCGA-LB-A9Q5-01A	0.00621662	0.00571715	0	0.0482089	0	0.129129	0	0.0290769	0.0101385	0	0	0.0577609	0.145988	0.114502	0	0.181587	0.0410522	0.0453583	0.119497	0	0	0.0657684
TCGA-HZ-7924-01A	0.0668514	0.0214899	0.0342789	0.0173511	0	0.260456	0	0	0	0	0.0477369	0	0.0242482	0	0.0132899	0.262109	0.000242625	0.0285708	0.216038	0	0	0.00733695
TCGA-HZ-8002-01A	0.0400596	0	0	0.0553116	0	0.30216	0	0	0	0	0.0145671	0.00888393	0.114875	0.0750627	0.033706	0.229431	0.0457909	0.017503	0.060965	0	0	0.0016847
TCGA-FB-AAPY-01A	0.0830478	0.0681896	0	0.0541239	0	0.221255	0	0	0.032201	0	0	0.0203563	0.0318576	0.0499063	0.0387943	0.324682	0.0514598	0.0241261	0	0	0	0
TCGA-F2-A44H-01A	0.0400753	0	0	0.00796282	0	0.109316	0	0	0.0248304	0	0	0.0152327	0.0871246	0.495348	0.0126226	0.14424	0.0146263	0.00855698	0.0400651	0	0	0
TCGA-IB-A5SO-01A	0.132433	0.0774054	0	0.071252	0	0.180766	0	0.0133084	0.00247265	0	0.0504491	0	0.0328971	0.273958	0.0200355	0.113823	0	0.0119829	0.0192176	0	0	0
TCGA-FB-AAQ3-01A	0	0.027667	0	0.0771922	0	0.131	0.000675876	0.000215002	0.0230829	0	0.0145106	0	0.0367502	0.147506	0.0713665	0.337557	0	0.0766991	0.0557775	0	0	0
TCGA-HZ-7918-01A	0.0536057	0	0.00642945	0.078884	0	0.370981	0	0	0.00219492	0	0.0441108	0	0.0194372	0.0767461	0.103794	0.162057	0.0343268	0	0.0370689	0	0	0.0103645
TCGA-H8-A6C1-01A	0.0499469	0.0762785	0	0.00551431	0	0.233104	0	0	0.0567555	0	0.0193392	0.0109974	0.0134865	0.0812357	0.00769252	0.146786	0.0769901	0.0783741	0.110056	0	0	0.0334438

## Sheet: Supplementary table 2
Supplementary Table 2:The correlation between different immune cells and the analysis of immune cells and survival
	hr	lower.95	upper.95	p-value	cluster
T cells follicular helper	13.2589	1.71e-08	10253042104	0.806866	B
T cells CD4 naive	0.0770903	1.42e-09	4.17617e+06	0.76643	B
B cells memory	4.88447	0.005517	4324.46	0.656167	B
T cells CD8	3.81761	0.0150031	971.407	0.637787	C
Mast cells resting	3.16658	0.0549675	182.421	0.580816	C
Plasma cells	10.1698	0.0074335	13913.3	0.544505	B
Dendritic cells resting	36.2581	0.00205895	638505	0.479682	B
Monocytes	0.21377	0.00263581	17.3372	0.476606	C
T cells CD4 memory activated	58715.7	1.17e-07	2.95633e+16	0.448834	B
NK cells activated	0.0522986	3.74e-05	73.1965	0.410107	B
T cells gamma delta	0	0	Inf	0.371291	B
Mast cells activated	0.0144045	6.83e-07	303.611	0.368902	B
T cells regulatory (Tregs)	43.2365	0.015313	122079	0.364749	B
NK cells resting	0.0133481	5.16e-06	34.5198	0.254228	B
T cells CD4 memory resting	0.220414	0.0183408	2.64887	0.224742	D
Macrophages M0	2.53291	0.679946	9.43551	0.177591	E
B cells naive	0.193701	0.0169362	2.21537	0.16349	A
Macrophages M2	0.221157	0.0275219	1.77715	0.15511	D
Eosinophils	2.3e+41	3.91e-08	1.35e+90	0.140745	B
Neutrophils	240428	0.865174	66814120214	0.07422	B
Dendritic cells activated	2476.35	1.51382	4.05089e+06	0.0506892	B
Macrophages M1	37923.1	134.391	1.07014e+07	0.000782296	C

## Sheet: Supplementary table 3
Supplementary Table 3:Cluster grouping of pancreatic cancer samples
ID	TMECluster
TCGA-3A-A9IO-01A	1
TCGA-US-A774-01A	1
TCGA-HZ-A49H-01A	1
TCGA-FB-A4P5-01A	2
TCGA-FB-AAPS-01A	1
TCGA-IB-AAUQ-01A	3
TCGA-HV-A5A5-01A	1
TCGA-H6-8124-01A	3
TCGA-IB-7654-01A	1
TCGA-3A-A9IJ-01A	1
TCGA-FB-AAQ6-01A	3
TCGA-IB-A7LX-01A	3
TCGA-2J-AABK-01A	1
TCGA-HZ-A9TJ-06A	3
TCGA-S4-A8RP-01A	1
TCGA-2L-AAQM-01A	1
TCGA-HZ-A77O-01A	3
TCGA-XD-AAUG-01A	1
TCGA-M8-A5N4-01A	3
TCGA-2L-AAQI-01A	3
TCGA-HZ-7919-01A	1
TCGA-HZ-8005-01A	1
TCGA-IB-AAUM-01A	3
TCGA-IB-7888-01A	2
TCGA-2J-AAB9-01A	1
TCGA-2L-AAQJ-01A	3
TCGA-IB-AAUU-01A	1
TCGA-Q3-A5QY-01A	2
TCGA-FB-AAQ1-01A	3
TCGA-HV-A5A3-01A	1
TCGA-IB-AAUO-01A	1
TCGA-IB-8127-01A	1
TCGA-FB-A545-01A	3
TCGA-YH-A8SY-01A	3
TCGA-IB-A5SQ-01A	3
TCGA-HV-A7OP-01A	2
TCGA-IB-7644-01A	1
TCGA-FB-AAQ2-01A	3
TCGA-US-A77J-01A	2
TCGA-F2-7273-01A	1
TCGA-3A-A9I9-01A	1
TCGA-US-A77G-01A	1
TCGA-IB-7893-01A	3
TCGA-S4-A8RM-01A	1
TCGA-IB-AAUW-01A	2
TCGA-FB-AAPZ-01A	1
TCGA-IB-AAUS-01A	3
TCGA-IB-AAUT-01A	1
TCGA-3A-A9IS-01A	1
TCGA-L1-A7W4-01A	3
TCGA-FB-A7DR-01A	1
TCGA-2J-AABO-01A	1
TCGA-3A-A9IH-01A	1
TCGA-PZ-A5RE-01A	3
TCGA-HZ-8003-01A	1
TCGA-3A-A9IB-01A	1
TCGA-H6-A45N-01A	3
TCGA-HZ-8001-01A	2
TCGA-IB-A7M4-01A	3
TCGA-2J-AAB8-01A	1
TCGA-2J-AABP-01A	3
TCGA-HZ-A77Q-01A	2
TCGA-HZ-7926-01A	2
TCGA-XN-A8T5-01A	2
TCGA-IB-A5ST-01A	2
TCGA-Z5-AAPL-01A	2
TCGA-IB-7652-01A	3
TCGA-IB-7886-01A	1
TCGA-FB-AAQ0-01A	3
TCGA-2L-AAQE-01A	3
TCGA-F2-6879-01A	1
TCGA-HV-A5A4-01A	3
TCGA-US-A779-01A	3
TCGA-FB-AAPP-01A	1
TCGA-HV-A5A6-01A	3
TCGA-HZ-8636-01A	1
TCGA-FB-A78T-01A	3
TCGA-IB-7646-01A	1
TCGA-RL-AAAS-01A	2
TCGA-US-A77E-01A	3
TCGA-IB-7887-01A	1
TCGA-IB-AAUP-01A	2
TCGA-IB-7885-01A	1
TCGA-Q3-AA2A-01A	3
TCGA-IB-7889-01A	1
TCGA-F2-A8YN-01A	1
TCGA-3E-AAAZ-01A	1
TCGA-HZ-8637-01A	1
TCGA-HZ-A4BH-01A	3
TCGA-IB-7890-01A	3
TCGA-XD-AAUL-01A	1
TCGA-HZ-7923-01A	1
TCGA-2J-AABE-01A	3
TCGA-FB-AAPU-01A	1
TCGA-3A-A9IC-01A	1
TCGA-2J-AABI-01A	3
TCGA-HZ-A4BK-01A	3
TCGA-YY-A8LH-01A	1
TCGA-3E-AAAY-01A	1
TCGA-3A-A9IZ-01A	3
TCGA-IB-A6UG-01A	2
TCGA-FB-A5VM-01A	3
TCGA-RB-AA9M-01A	1
TCGA-HZ-A49G-01A	3
TCGA-HV-AA8X-01A	3
TCGA-LB-A7SX-01A	1
TCGA-HZ-7922-01A	1
TCGA-2J-AABV-01A	1
TCGA-IB-AAUN-01A	2
TCGA-2L-AAQA-01A	3
TCGA-IB-A6UF-01A	1
TCGA-HZ-8638-01A	2
TCGA-IB-7651-01A	1
TCGA-2J-AABU-01A	1
TCGA-XN-A8T3-01A	1
TCGA-IB-7897-01A	1
TCGA-S4-A8RO-01A	3
TCGA-IB-8126-01A	1
TCGA-2J-AABF-01A	1
TCGA-US-A776-01A	1
TCGA-2J-AABT-01A	1
TCGA-IB-7891-01A	2
TCGA-XD-AAUI-01A	2
TCGA-RB-A7B8-01A	1
TCGA-XD-AAUH-01A	2
TCGA-2J-AAB6-01A	3
TCGA-2J-AAB4-01A	1
TCGA-FB-A4P6-01A	1
TCGA-IB-AAUV-01A	1
TCGA-3A-A9IL-01A	1
TCGA-3A-A9IN-01A	1
TCGA-FB-AAPQ-01A	3
TCGA-IB-A5SS-01A	3
TCGA-IB-7645-01A	1
TCGA-2J-AAB1-01A	1
TCGA-IB-A5SP-01A	1
TCGA-OE-A75W-01A	1
TCGA-F2-7276-01A	3
TCGA-3A-A9IX-01A	2
TCGA-3A-A9IV-01A	1
TCGA-HZ-8315-01A	1
TCGA-IB-AAUR-01A	2
TCGA-HZ-7925-01A	1
TCGA-HZ-7289-01A	3
TCGA-HZ-8519-01A	1
TCGA-F2-A44G-01A	3
TCGA-HV-A7OL-01A	2
TCGA-3A-A9IU-01A	3
TCGA-2J-AABR-01A	1
TCGA-2J-AABA-01A	2
TCGA-F2-6880-01A	1
TCGA-HV-AA8V-01A	3
TCGA-F2-A7TX-01A	1
TCGA-HZ-A77P-01A	1
TCGA-3A-A9J0-01A	3
TCGA-HZ-A8P1-01A	1
TCGA-2L-AAQL-01A	1
TCGA-HZ-8317-01A	1
TCGA-HZ-7920-01A	1
TCGA-HZ-A49I-01A	3
TCGA-HZ-A9TJ-01A	1
TCGA-YB-A89D-01A	1
TCGA-IB-7649-01A	1
TCGA-LB-A8F3-01A	1
TCGA-3A-A9IR-01A	1
TCGA-2J-AABH-01A	2
TCGA-3A-A9I7-01A	2
TCGA-3A-A9I5-01A	2
TCGA-LB-A9Q5-01A	1
TCGA-HZ-7924-01A	1
TCGA-HZ-8002-01A	1
TCGA-FB-AAPY-01A	1
TCGA-F2-A44H-01A	3
TCGA-IB-A5SO-01A	3
TCGA-FB-AAQ3-01A	1
TCGA-HZ-7918-01A	1
TCGA-H8-A6C1-01A	1

## Sheet: Supplementary table 4
Supplementary Table 4:The differentially expressed genes were screened according to TMEcluster(k=3)
Gene
MYH16
CD38
HSPB6
MPO
ITGAL
CEACAM21
MATK
CD79B
SCN4A
SELE
MMP25
TRAF3IP3
SEMA3G
BTK
ZBTB32
CD22
LTF
CD6
WAS
STMN4
IGF1
ATP1A2
RUNX3
FHL1
SLAMF7
POU2F2
MUSK
MYOC
STAP1
OTC
TLL1
TNFRSF17
LMO3
CELF2
COL23A1
CHRDL2
CYFIP2
CDH3
SLC6A16
TSPAN32
NGFR
CHI3L2
ANKRD44
PRKCQ
RASGRP2
PYGM
CLEC2D
TGFBR3
FRMPD1
SLC12A3
ACAP1
ST6GAL1
TBX21
ATP2A3
IPCEF1
TXK
ARHGAP15
ICAM3
CST7
P2RY10
ITM2A
SP140
TCF7
PTPRC
COL19A1
P2RX5
SMAP2
LAT2
MYBPC2
CETP
TMEM40
SIRPG
LAG3
ARHGAP4
CD209
IL5RA
CMA1
JPH4
DAZL
MADCAM1
DERL3
UPB1
MFNG
APOBEC3H
ACR
CACNA1I
GRAP2
CSF2RB
UPK3A
IL2RB
CTSG
GZMH
GZMB
ASB2
TCL1A
MMP9
SLA2
NFATC2
RIMS4
RASSF2
PPP1R16B
CHRDL1
PIM2
CD40LG
KIAA0226L
CORO1A
CBLN1
IL21R
SFRP1
MAP4K1
LHB
CD37
LYL1
FCER2
CLEC4M
LILRB1
RASAL3
CASP14
EBI3
SHD
CEACAM4
CD79A
NKG7
ICAM5
HAS1
JAK3
TCEB1P28
VIPR2
OGN
AKNA
TNFSF8
RLN1
DOCK8
PTGDS
CXCL12
SPOCK2
PITX3
SORCS1
LGI1
ASPA
P2RX1
HLF
CLNK
CRTAM
B3GAT1
IL10RA
SLC1A2
CD5
C11orf21
POU2AF1
PTPN5
CD69
BIN2
RERGL
AICDA
KLRB1
FAM184A
FAM65B
PHACTR1
BACH2
TREML2
KHDRBS2
CCR6
VEGFA
C7
GZMK
ITK
ST8SIA4
LIFR
COL7A1
ZAP70
CYTIP
TACR1
IL18RAP
TPO
PLEK
TNR
ANGPTL1
AMPD1
CD2
HPCAL4
SLAMF1
CD48
PLA2G2D
CR2
SLC2A1
FASLG
LRMP
CNR1
CASQ2
FGF23
TRPM6
VSX2
BCL11A
TEK
CXorf21
GPR31
CLU
ADRA1A
KIAA0922
DPPA4
CCR2
TMEM156
CXCR4
FLT3
LINC00544
XPNPEP2
SASH3
LAX1
LY9
LDB3
RAMP3
TWIST1
KIAA1045
CNTFR
PLAU
HVCN1
ITIH5
ARHGAP9
NCKAP1L
PLP1
WFDC3
GTSF1L
ZNF831
PACSIN1
BTN1A1
DNAH8
CPNE5
SSUH2
GPR18
SLC10A2
S1PR4
IGFLR1
HCST
CCR7
CSN1S1
CFP
PZP
FAM78A
FGD3
ZNF835
SPINK2
VPREB3
IGLL1
RAC2
KRT17
TBC1D27
WDFY4
EGLN3
AANAT
LBP
CBFA2T3
OLFM1
TNNT3
GMFG
ANGPTL6
SLC7A10
NAPSB
RAMP2
CA6
KRT17P1
FCRLA
DDC
ENAM
IGJ
ITGB4
CLEC10A
ATP1A4
FCRL2
SLC14A2
GPR12
LGALS12
GIMAP6
GIMAP4
ADAMDEC1
CD180
CHL1
DOCK2
RAB33A
APLNR
CD36
BAI3
ITGA7
TESPA1
AGAP2
GPR55
SERPINE2
EDNRB
LCP1
AOAH
MYO1G
LIMD2
BLK
IL36B
HEMGN
CTSV
IL33
CCL21
SIT1
CD72
TFAP2A
IRF4
TUBB2B
STAT4
PRKG2
IL21
MMRN1
PARVG
SLCO1C1
KLRG1
CD27
RBP5
DHH
NOVA1
GPR65
FBLN5
HDC
NTRK3
IRF8
MYOCD
UNC45B
ABCA8
SLC16A3
GRB7
PADI1
CD53
PROK1
XCL2
FCRL5
KCNN3
LEFTY2
PPFIA4
PTPN7
OSR1
GDF7
NAT8
AFF3
UCN2
TM4SF19
EPHA5
ANK2
GZMA
CRHBP
TIMD4
CRIP3
SCML4
RSPO3
VIP
GPR174
STAR
PMP2
DPYS
FAM83A
CRB2
PTGES
A1CF
ADM
SCN2B
CD226
DLG2
FLI1
GFRA1
HHEX
CNTNAP4
RAB3C
LGI2
BANK1
SCN3A
CD96
C16orf89
CD8A
MCOLN2
LGI4
GRAP
SLC5A10
GPR15
ENPP3
PGM5
PSMA8
CHODL
JAM2
CA10
GRIA1
ELMO1
RAB39B
AFF2
CXCL13
TSPAN7
MS4A1
GPR112
GHRL
SUSD3
TMED6
SNX22
HPD
KCNB1
TSPAN33
NRG2
CD1D
CD1C
SNX29P1
CD1B
CD1E
NCF1
SLC5A11
MPZ
WNT9B
SCUBE1
PADI4
RGL4
GPR114
RLTPR
ZNF890P
TNFRSF13C
UBASH3A
S100B
NLRP4
CD3G
CXCR5
CCR5
FCRL3
PGLYRP2
NPHS1
IKZF3
KLHL10
CD300LG
TREML1
SCIMP
ASGR2
CCDC42
TAL1
CADM3
SLAMF9
SLAMF6
IL24
FAIM3
FCAMR
TNFAIP8L2
ARHGAP25
S100A12
TDRD10
NPPC
KBTBD8
PROK2
EOMES
FCRL4
TRAT1
FCRL1
NUAK2
PYHIN1
AIM2
CTLA4
ICOS
CD200R1
DNASE1L3
CLEC3B
LRRC2
FBXO40
MFI2
EMCN
SCRG1
ESM1
ENPP6
CARTPT
EBF1
ACSL6
SAMD3
C7orf72
ANKRD55
PI16
BMPER
TAGAP
SOX17
DEFA4
NCF1C
FIGF
AQP7
TSHR
HEPACAM
AMER2
C10orf82
CMTM5
SPIC
RIC3
PLD4
PKD1L2
PRKCB
BEAN1
TVP23A
ZCCHC18
PLIN1
MS4A8
MEI1
TTC16
SNX20
DPEP2
CD3D
GNG8
FAM129C
NLRP7
TMIGD2
ACER1
ANGPTL4
TMC8
NLRC3
CCDC88B
SCARA5
PNOC
FAM107A
SCN11A
RHOH
TNXB
SFTPC
SDPR
GFRA2
IL7R
CXXC4
ATOH8
ENHO
INPP5D
COL4A3
IL13
RSPO1
ADRB2
P2RY12
RNASE6
CD52
SPRR1B
SLC38A11
VPREB1
CLIC3
WNT10B
MYRIP
SERPINA9
MRAP
FABP4
ADORA2B
MZB1
KRT72
KISS1
GTSF1
TTLL6
BFSP2
CEACAM3
S1PR1
GIMAP8
CSN3
PDE7B
KRT27
BCL2
ANGPTL7
MAL
CD8B
CXCR6
IL16
CTSW
SNTG2
KLHL6
THEMIS
CCL19
RAB37
KRT2
ADCY5
CYSLTR1
PARP15
ABCD2
XCR1
CD7
NRROS
TLR10
SELP
ZNF80
CHRNA9
ABRA
GCSAM
SLCO2A1
C4orf26
PDZK1
P2RY14
GPR171
UBE2C
TBC1D10C
GAPT
HSF5
CIDEA
SYNE3
GNG7
SOX11
GCNT4
KCNA3
KCNA2
FLJ40194
CD19
GIMAP3P
ANXA2R
KCNJ10
LCN15
ZC3H12D
SHISA3
GLDC
CD28
C12orf42
GIMAP7
RP11-429E11.3
AC073072.5
CIITA
FCER1A
PIK3CD-AS1
NRXN1
2020-09-01
HCLS1
DEFB124
HMHA1
FUT7
PRF1
FCRL6
OR52N4
ADIPOQ
HLA-V
C4orf50
FDCSP
P2RY13
TMEM252
SLC9A9
TIGIT
P2RY8
FAM159A
SYNM
GABRG3
NCF1B
XKRX
CLEC4G
TRIM61
FAM46C
PGPEP1L
EMILIN3
CCR4
PNMA3
SH2D1A
CNTN2
CLECL1
SLIT3
C14orf180
NELL2
PRR33
TUSC5
TCEAL2
SEMA4B
MIXL1
GP1BA
LINC00158
SNAI3
SRL
IKZF1
EVI2B
KLHL34
KRT73
ZPBP2
BPIFB4
BTLA
GNG2
ARHGAP30
SPATC1
KRT16
ANGPTL5
PLEKHN1
TCL6
PERM1
ADH1A
P2RX2
TTC24
CLEC17A
LCN10
COL14A1
RTP5
PLA2G2A
PDCD1
IGHV1OR15-9
SELL
CERKL
IGFL3
IDO2
VWC2
FAM26F
CNR2
BEND4
UTS2B
RELN
PLAC9
NUGGC
PAX5
GIMAP5
CGB7
SLC35F1
ADH1B
FAM180B
S100A2
ADA
DTHD1
FAM110D
RAMP2-AS1
GYPE
RP11-170L3.7
GZMM
PRAMENP
MPEG1
KLHL14
MAP1LC3C
IGKV7-3
MDS2
UGT2B17
ERO1L
PLCG2
CLEC9A
KEL
ADH4
SNX29P2
CLEC4C
HLA-DRB5
ZNF536
CCDC69
RCSD1
CD247
CD3E
MIR210
U3
RNU5B-4P
C1orf95
CR1
LCN8
RP1-153P14.8
GGTA1P
CXorf65
SYT15
HLA-DOA
BTNL2
NCR3
C6orf15
MAS1L
CNN2P12
IGKV1OR-3
MROH6
FAM83A-AS1
AARD
PABPN1L
PKHD1L1
SLFN12L
RP11-693J15.5
VIT
ARRDC5
IGLL3P
XKR4
RNU6-5P
AC245028.1
AC244157.1
MT-TL2
IGKC
IGKJ5
IGKV4-1
IGKV5-2
IGKV6-21
IGKV2D-26
IGKV3D-20
IGKV3D-11
IGKV1D-42
IGLV4-69
IGLV4-60
IGLV6-57
IGLV10-54
IGLV1-51
IGLV1-50
IGLV5-48
IGLV1-47
IGLV7-46
IGLV1-44
IGLV7-43
IGLV1-40
IGLV5-37
IGLV3-32
IGLV3-27
IGLV2-23
IGLV3-22
IGLV3-21
IGLV3-19
IGLV3-16
IGLV2-14
IGLV3-12
IGLV4-3
IGLV3-1
IGLJ1
IGLJ2
IGLC2
IGLJ3
IGLC3
IGLC7
TRGC1
TRGV10
TRGV4
TRGV3
TRBV6-1
TRBV4-1
TRBV7-3
TRBV9
TRBV11-1
TRBV6-5
TRBV6-6
TRBV5-5
TRBV7-6
TRBV5-6
TRBV5-1
TRBV4-2
TRBV19
TRBV20-1
TRBV23-1
TRBV24-1
TRBV25-1
TRBV27
TRBV28
TRBJ2-2P
TRBJ2-3
TRBC2
TRAV2
TRAV3
TRAV4
TRAV5
TRAV6
TRAV8-1
TRAV10
TRAV12-1
TRAV8-2
TRAV8-3
TRAV13-1
TRAV12-2
TRAV8-4
TRAV13-2
TRAV14DV4
TRAV9-2
TRAV12-3
TRAV8-6
TRAV16
TRAV17
TRAV19
TRAV20
TRAV21
TRAV22
TRAV23DV6
TRDV1
TRAV24
TRAV25
TRAV26-1
TRAV27
TRAV29DV5
TRAV26-2
TRAV34
TRAV35
TRAV36DV7
TRAV38-1
TRAV39
TRAV41
TRAJ1
IGHE
IGHG4
IGHG2
IGHA1
IGHG1
IGHG3
IGHD
IGHM
IGHJ2
IGHJ1
IGHD3-22
IGHD3-10
IGHD3-9
IGHD3-3
IGHD2-2
IGHV6-1
IGHV3-11
IGHV3-15
IGHV3-16
IGHV1-18
IGHV3-20
IGHV3-21
IGHV3-23
IGHV2-26
IGHV4-28
IGHV3-33
IGHV4-34
IGHV3-35
IGHV3-38
IGHV4-39
IGHV1-45
IGHV1-46
IGHV3-48
IGHV5-51
IGHV1-58
IGHV3-66
IGHV5-78
CGB8
RPL31P11
ACKR1
GIMAP1
TCL1B
RP1-29C18.9
RBM22P2
KRT222
ATP6V1G2
KLRK1
MEF2B
RP11-91K8.4
HMGN2P15
C10orf105
RP11-1036E20.9
LINC01588
GPR33
RP3-393E18.1
LY86-AS1
RP4-800J21.3
ADAMTS7P4
RP11-12A2.1
RP1-34L19.1
RP11-480N24.3
PPP1R3G
LINGO3
RP11-480N24.4
AC027319.1
FXYD7
TTC4P1
C3orf36
IGLC6
RN7SKP97
RNA5SP111
IGLV9-49
AC003090.1
IGHV3-64
SIRPB3P
HLA-DPB1
RP11-553K8.2
AC007381.2
IGKV3D-15
AC079767.4
AC096559.1
RP11-132N15.3
AC104699.1
CHL1-AS2
IGHV4-59
RP11-13P5.1
RP1-148H17.1
IGKV1D-27
RP11-265P11.1
RPL32P1
AC114812.8
AC083949.1
PGM5-AS1
LINC00092
LINC00705
AC079630.4
PGM5P4
RP11-120J1.1
RP3-370M22.8
AC002480.5
CADM3-AS1
AP001627.1
IGHD6-25
AC023590.1
XXbac-BPG154L12.4
RP4-575N6.4
RP11-554I8.1
RP11-536O18.1
AC005682.6
IFNA20P
RP11-31F19.1
AC093642.4
ANKRD18DP
AC126365.1
RP11-445F6.2
TRBV2
KIAA0125
LINC00840
RP11-278H7.1
RP11-564A8.4
LTA
ABHD17AP6
RP11-12A16.3
IL21-AS1
TRGC2
MIR663AHG
RPL31P12
AC116035.1
IGHJ1P
RP11-476B1.1
LTB
RP11-202G18.1
AC018647.3
RP1-153P14.5
RP4-663N10.1
RP1-122O8.7
IGHD6-6
IGKV3D-7
ITPKB-IT1
RP5-1091N2.9
LINC01013
RP11-108M9.3
AC004837.5
AC007381.3
AC096558.1
RP11-129J12.1
HCG22
AP000473.5
RP11-253D19.1
AC012123.1
RP11-404F10.2
SATB1-AS1
HCG23
KRT223P
RP11-4M23.2
RP11-775D22.2
LINC00582
RP11-407H12.8
AC091493.2
AC068580.5
RP1-153P14.3
MSX2P1
LINC01501
RP11-330A16.1
ZNF492
RP11-305L7.6
TRBV10-2
AC013444.1
RP11-404O13.4
RP11-240M16.1
ANKRD36BP2
RP11-172E9.2
TRBV5-4
RP11-117D22.2
RP3-477O4.14
IGKV1OR22-5
VAV3-AS1
AC104024.1
AC021188.4
LINC01507
AC103563.9
RP5-1071N3.1
RP1-207H1.3
RP5-965F6.2
IGKV1OR2-108
LINC00704
AC103563.2
HLA-DPA1
IGHV4-31
AC013264.2
KRT17P6
AC097713.4
LINC01354
RP5-1120P11.3
PGM5P4-AS1
AL035610.1
RP3-477M7.5
IGHV3-43
RPL5P6
RPL21P131
RP11-313D6.3
LINC01412
AC007386.4
AP001058.3
RP11-764K9.2
TRBV29-1
LINC00892
LINC00264
TRGV2
OSTN-AS1
CHRM3-AS2
RP11-342D11.3
RP5-875O13.1
RAD1P2
RP11-763B22.3
RP11-523O18.5
PIRT
HNRNPA1P27
IGHV3OR16-10
AP000695.4
AC103563.8
FTLP15
AC009970.1
IGKV3OR2-268
AC016683.5
RP5-887A10.1
RP11-25K21.1
RP11-146I2.1
AP000936.1
BCAS2P2
RP11-561O23.5
PINLYP
AC007880.1
AC104820.2
RP3-439F8.1
MIR155HG
SHISA8
SETP9
RP1-151B14.6
LINC01281
GS1-600G8.5
AC010149.4
RP11-693N9.2
RP11-63P12.7
LINC00402
AC092580.4
LINC00494
AF064858.8
LINC01447
IGHD1-1
PEBP1P3
AC013463.2
SLFN14
LINC00427
RP11-534L6.2
MIR600HG
RP11-78B10.2
AP003774.1
HNRNPA1P70
RP5-1065P14.2
ANKRD44-IT1
IGHJ3P
RP3-448I9.2
AC004461.4
RP11-356I2.4
RP11-325F22.2
IGHJ2P
AC007386.2
TRBV3-1
AC002075.4
SIRPG-AS1
AC093642.3
PRKCQ-AS1
RP11-126K1.6
AC002480.2
RP11-329N22.1
LINC00426
CCR12P
OR2W3
RP11-379K17.4
RP11-407P2.1
RP11-16F15.2
RP4-728D4.2
IGKV1D-8
IGKV1-6
IGKV3-20
AC096579.13
RP4-753P9.3
RP11-430C7.5
RN7SL541P
RP11-553L6.3
TNFRSF13B
RPL34P17
CTD-2313F11.1
C1QTNF9
IGKV1-8
RP11-366M4.1
RPL21P4
IGKV1-16
RPL4P1
RP11-22C11.1
HLA-DOB
BET1P1
LINC00877
IGKV1D-16
IGKV2-24
IGKV3-11
HNF1A-AS1
RP11-553L6.2
IGKV2D-24
TRBV11-2
RP3-455J7.4
IGKV1-9
IGKV1-33
RP13-463N16.6
LINC00996
IGKV1-39
IGKV2D-28
HLA-DMB
IGKV1D-43
IGHJ3
IGKV3-7
RN7SL842P
LINC00870
IGKV2-30
IGKV2D-29
IGKV1-12
PTPRVP
RP11-555K12.1
IGKV1-5
RPL7P51
RP11-572M11.3
RP11-278L15.2
RPS24P17
AC024704.2
RPL9P33
IGKV2-28
FLNB-AS1
CFHR1
IGKV3-15
RP11-254G11.1
IGKV1-27
AL122127.25
RP11-402J7.2
RP11-320N21.1
LINC00861
ARNTL2-AS1
CTD-2540L5.6
RP11-175K6.1
RP11-796E2.4
RP11-18H21.1
CTD-2506J14.1
LINC01550
MIR210HG
RP11-431M7.3
PCED1B-AS1
LINC00926
RP11-78C3.1
TRPC7-AS1
MEF2C-AS1
LINC01197
RP11-768B22.2
RP11-73G16.2
RP11-290F5.1
CTD-2227I18.1
AC195454.1
TMEM150C
CTC-575I10.1
OR7E94P
LINC01259
CTD-3179P9.1
GBA3
BFSP2-AS1
LINC00603
RP11-295K3.1
RP11-6L6.2
RP1-240B8.3
CTD-2232E5.2
RP11-297B17.3
AE000661.37
IGKV2D-40
RP11-540D14.8
RP11-81H14.2
RP11-234K19.1
CTD-2215E18.1
IGKV1D-39
TRBV21-1
RP11-164P12.4
AC099539.1
RNU6-1069P
SNORA44
IGLV2-34
IGHV7-56
IGHV3-62
RP11-567J20.3
IGLV3-17
RP11-150O12.1
IGHV3-65
RP11-1149M10.2
IGLV2-5
IGLVI-70
IGHV3-36
IGHV3-50
RP11-539E17.5
IGHV1-67
TRBV7-7
IGLV3-30
IGHV3-37
RP11-731F5.2
TRBV7-4
IGKV2-4
IGHV3-33-2
IGLV3-6
IGLV2-28
IGKV2OR22-3
IGKV1OR22-1
IGKV1-13
IGHV3-52
IGLV3-13
CTC-248O19.1
RP11-380I10.4
IGKV2OR22-4
IGHEP1
AL928768.3
IGHV3-60
IGLVI-63
IGHGP
RP11-1084E5.1
IGLV1-41
IGLV3-24
IGLV1-62
RP11-203E8.1
RP11-1023P17.2
IGHV3-22
IGLC4
IGLC5
IGHVIII-67-2
RP11-574O7.1
IGHV1-17
IGHV3-71
IGKV2-26
RP11-705O24.1
RP11-731F5.1
IGKV2-18
IGHVIII-51-1
LINC01485
IGHV3-42
KB-1507C5.4
IGHVII-60-1
IGHV4-55
IGLL5
RP11-148O21.3
RP11-142C4.5
SLC25A47P1
AC022182.3
GVINP1
CTC-378H22.1
RP13-631K18.3
RP11-680F20.9
RP11-843A23.1
RP11-680F20.5
CTD-2562J17.4
GLYATL1P1
RP11-142C4.6
RP11-148O21.2
RP11-148O21.4
TRAV1-1
LINC00925
IFNG-AS1
RP11-428G5.5
TIFAB
LINC00346
TOMM20P2
RP11-291B21.2
A2MP1
TRAV8-5
RP11-809N8.4
TRAV1-2
RP11-800A3.3
RP11-75L1.1
RP11-169D4.2
RP5-1096D14.3
RP11-436I9.6
RP11-664D1.1
RP11-234B24.4
RP11-266O8.1
RP11-50I19.1
RP11-689B22.2
CTD-2252P21.1
RP11-164H13.1
RP11-511B23.1
KRT73-AS1
LINC01481
RP11-328J6.1
P2RX5-TAX1BP3
RP11-554D14.4
RP11-114H23.1
RP11-263K4.5
RP11-493L12.4
RP11-570L15.1
RP11-887P2.5
RP11-23J18.1
AC144835.1
RP11-61O1.2
RP11-1070N10.3
RP11-320M16.2
RP11-509A17.3
LINC00520
RP11-219E7.1
RP11-131H24.4
RP11-8L8.2
BLOC1S5-TXNDC5
CTD-2555C10.3
GOLGA8VP
IGHV4OR15-8
CTD-2501E16.2
IGHV1OR15-2
GH1
CTA-150C2.20
IGHV3OR15-7
PCAT29
RP11-812E19.9
RP11-59H7.3
RP11-400N9.1
RP11-284N8.3
IL21R-AS1
RP11-598D12.1
RP11-568N6.1
RP11-863P13.6
FRRS1L
RP1-45N11.1
RP11-203B7.2
RP13-735L24.1
RP11-616M22.7
AC009133.17
LINC00890
Z84812.4
HMGB3P32
RP11-384P7.7
RP11-77H9.8
RP4-647J21.1
RP11-545A16.4
RP11-960L18.1
CTD-2012K14.6
RP11-455F5.5
CTD-2576D5.4
RP11-61F12.1
RP11-467I17.1
RP11-29G8.3
RP11-327F22.2
HPR
IGHV1OR16-1
RP11-223I10.1
RP11-81K2.1
RP11-876N24.2
RP11-876N24.4
CTC-457L16.2
RP11-876N24.1
CTB-133G6.1
LA16c-325D7.1
LL22NC03-33B6.4
hsa-mir-4538
GTSCR1
ANTXRLP1
AK4P1
RP11-25L3.3
RP11-285E9.6
AC246787.1
RP11-676J15.1
MIR4653
MIR4537
BZRAP1-AS1
RP5-1171I10.5
AC246787.3
AL359753.1
MIR4539
AC246787.4
MIR5195
CTB-41I6.2
RP5-1028K7.2
GDF10
AC246787.5
CTC-548K16.2
FXYD1
RP11-936I5.1
LINC01532
RP11-35G9.3
RP11-1094M14.5
PCAT19
CTD-2357A8.3
LCN6
AC002398.12
RP11-1094M14.8
RP11-456K23.1
RP11-87G24.6
RP11-686D22.10
RP11-87G24.3
RP1-193H18.3
RP11-973H7.4
CTB-55O6.4
RP11-28F1.2
LINC01539
HP09025
AC006129.2
CTB-60B18.10
RP11-542M13.3
CTD-2207O23.3
RP5-907D15.4
LINC00528
U62631.5
RP11-148O21.6
LINC01480
IGHV3OR16-11
HEATR9
IGHV3OR16-12
IGHV3OR16-9
CH17-60O17.1
IGHV3-30
IGKV2OR2-1
IGHV3OR16-6
IGKV1OR2-118
RP11-138I18.2
IGHV3OR16-13
LINC01050
RP11-230C9.4
RP11-295P22.2
IGKV2OR2-2
CCL5
IGKV1OR2-6
IGHV3OR16-7
RP11-564A8.8
RP11-761I4.4
RP11-85G21.3
AC009014.3
LINC01215
RP11-367G6.3
RP11-707M3.3
RP11-222K16.2
RP11-129K12.1
CTD-2342N23.3
RP11-415F23.3
RP11-180N14.1
RP11-415F23.4
RP11-344P13.6
AL133245.2
RP11-402D21.2
RP11-705C15.5
MYHAS
RP11-58E21.5
RP11-350J20.12
AC108004.2
MICE
RP11-1399P15.1
CTD-3193K9.11
RP11-405M12.4
RP11-81H14.1
MIR8071-1
MIR6728
RP6-159A1.4
RP11-49G2.3
TRBV12-3
RP3-492J12.2
CCL16
TRBV12-5
AL928761.1
CCL4
LL22NC03-88E1.18
RP11-568J23.8
RP11-126O1.6
TRBV14
LL22NC03-24A12.9
TRBV10-3
RP11-404F10.6
RP11-180M15.6
TRBV13
CCL14
RP11-493L12.7
TRBV18
TRBV11-3
IGKV1OR1-1
IGHV4-4
TRBV15
RP5-875H18.9
RP11-230F18.6
TRBV12-4
MIR8071-2
AL122127.2
IGHV1OR21-1
XXbac-BPG154L12.5
PGM5P3-AS1
TRAC
FP325317.1
RP11-756G20.1
TRBV7-9
RP5-906C1.1
RP11-294C11.2
IGHV3-41
RP11-146E13.5
RP11-147L13.14
IGKV1D-12
RP11-25L3.1
RP5-849H19.3
RP11-1193F23.1
RP11-81K2.2
RP1-167O22.1
RP11-374F3.5
RP11-693M3.1
RP1-80N2.4
RP11-51F16.1
RP4-570O12.3
RP11-243M5.3
RP11-288A5.2
RP11-640L9.1
RP11-75C10.6
CTC-457L16.1
RP11-20G13.4
RP11-483E17.1
RP11-325I22.3
RP1-153P14.7
RP11-472K17.3
RP11-330H6.6
RP11-652L8.4
RP4-671O14.7
AC093642.1
RP11-87G24.2
RP1-47M23.3
RP11-297C4.6
RP11-876N24.3
RP11-736K20.4
RP5-1065O2.4
IGHV1-69-2
TRG-AS1
LINC00282
AC105009.1

## Sheet: Supplementary table 5
Supplementary Table 5:Group of differentially expressed genes
ID	Cluster
TCGA-3A-A9IO-01A	1
TCGA-US-A774-01A	2
TCGA-HZ-A49H-01A	3
TCGA-FB-AAPS-01A	3
TCGA-HV-A5A5-01A	2
TCGA-IB-7654-01A	4
TCGA-3A-A9IJ-01A	1
TCGA-2J-AABK-01A	2
TCGA-S4-A8RP-01A	2
TCGA-2L-AAQM-01A	1
TCGA-XD-AAUG-01A	2
TCGA-HZ-7919-01A	2
TCGA-HZ-8005-01A	4
TCGA-2J-AAB9-01A	2
TCGA-IB-AAUU-01A	4
TCGA-HV-A5A3-01A	4
TCGA-IB-AAUO-01A	4
TCGA-IB-8127-01A	2
TCGA-IB-7644-01A	4
TCGA-F2-7273-01A	2
TCGA-3A-A9I9-01A	4
TCGA-US-A77G-01A	4
TCGA-S4-A8RM-01A	4
TCGA-FB-AAPZ-01A	2
TCGA-IB-AAUT-01A	2
TCGA-3A-A9IS-01A	1
TCGA-FB-A7DR-01A	2
TCGA-2J-AABO-01A	2
TCGA-3A-A9IH-01A	4
TCGA-HZ-8003-01A	2
TCGA-3A-A9IB-01A	4
TCGA-2J-AAB8-01A	2
TCGA-IB-7886-01A	2
TCGA-F2-6879-01A	4
TCGA-FB-AAPP-01A	1
TCGA-HZ-8636-01A	2
TCGA-IB-7646-01A	4
TCGA-IB-7887-01A	4
TCGA-IB-7885-01A	2
TCGA-IB-7889-01A	2
TCGA-F2-A8YN-01A	4
TCGA-3E-AAAZ-01A	2
TCGA-HZ-8637-01A	3
TCGA-XD-AAUL-01A	4
TCGA-HZ-7923-01A	3
TCGA-FB-AAPU-01A	4
TCGA-3A-A9IC-01A	4
TCGA-YY-A8LH-01A	4
TCGA-3E-AAAY-01A	2
TCGA-RB-AA9M-01A	2
TCGA-LB-A7SX-01A	2
TCGA-HZ-7922-01A	2
TCGA-2J-AABV-01A	1
TCGA-IB-A6UF-01A	4
TCGA-IB-7651-01A	2
TCGA-2J-AABU-01A	2
TCGA-XN-A8T3-01A	2
TCGA-IB-7897-01A	3
TCGA-IB-8126-01A	2
TCGA-2J-AABF-01A	2
TCGA-US-A776-01A	4
TCGA-2J-AABT-01A	2
TCGA-RB-A7B8-01A	2
TCGA-2J-AAB4-01A	4
TCGA-FB-A4P6-01A	2
TCGA-IB-AAUV-01A	3
TCGA-3A-A9IL-01A	1
TCGA-3A-A9IN-01A	1
TCGA-IB-7645-01A	3
TCGA-2J-AAB1-01A	2
TCGA-IB-A5SP-01A	4
TCGA-OE-A75W-01A	4
TCGA-3A-A9IV-01A	1
TCGA-HZ-8315-01A	2
TCGA-HZ-7925-01A	4
TCGA-HZ-8519-01A	2
TCGA-2J-AABR-01A	2
TCGA-F2-6880-01A	1
TCGA-F2-A7TX-01A	2
TCGA-HZ-A77P-01A	2
TCGA-HZ-A8P1-01A	4
TCGA-2L-AAQL-01A	4
TCGA-HZ-8317-01A	4
TCGA-HZ-7920-01A	3
TCGA-HZ-A9TJ-01A	4
TCGA-YB-A89D-01A	2
TCGA-IB-7649-01A	2
TCGA-LB-A8F3-01A	4
TCGA-3A-A9IR-01A	1
TCGA-LB-A9Q5-01A	4
TCGA-HZ-7924-01A	2
TCGA-HZ-8002-01A	2
TCGA-FB-AAPY-01A	2
TCGA-FB-AAQ3-01A	4
TCGA-HZ-7918-01A	3
TCGA-H8-A6C1-01A	2
TCGA-FB-A4P5-01A	3
TCGA-IB-7888-01A	3
TCGA-Q3-A5QY-01A	3
TCGA-HV-A7OP-01A	1
TCGA-US-A77J-01A	3
TCGA-IB-AAUW-01A	3
TCGA-HZ-8001-01A	3
TCGA-HZ-A77Q-01A	3
TCGA-HZ-7926-01A	2
TCGA-XN-A8T5-01A	3
TCGA-IB-A5ST-01A	3
TCGA-Z5-AAPL-01A	3
TCGA-RL-AAAS-01A	3
TCGA-IB-AAUP-01A	3
TCGA-IB-A6UG-01A	2
TCGA-IB-AAUN-01A	2
TCGA-HZ-8638-01A	2
TCGA-IB-7891-01A	2
TCGA-XD-AAUI-01A	2
TCGA-XD-AAUH-01A	3
TCGA-3A-A9IX-01A	3
TCGA-IB-AAUR-01A	3
TCGA-HV-A7OL-01A	2
TCGA-2J-AABA-01A	2
TCGA-2J-AABH-01A	4
TCGA-3A-A9I7-01A	2
TCGA-3A-A9I5-01A	2
TCGA-IB-AAUQ-01A	2
TCGA-H6-8124-01A	4
TCGA-FB-AAQ6-01A	4
TCGA-IB-A7LX-01A	4
TCGA-HZ-A9TJ-06A	4
TCGA-HZ-A77O-01A	4
TCGA-M8-A5N4-01A	4
TCGA-2L-AAQI-01A	4
TCGA-IB-AAUM-01A	2
TCGA-2L-AAQJ-01A	2
TCGA-FB-AAQ1-01A	4
TCGA-FB-A545-01A	4
TCGA-YH-A8SY-01A	4
TCGA-IB-A5SQ-01A	2
TCGA-FB-AAQ2-01A	4
TCGA-IB-7893-01A	4
TCGA-IB-AAUS-01A	2
TCGA-L1-A7W4-01A	4
TCGA-PZ-A5RE-01A	4
TCGA-H6-A45N-01A	2
TCGA-IB-A7M4-01A	2
TCGA-2J-AABP-01A	2
TCGA-IB-7652-01A	2
TCGA-FB-AAQ0-01A	4
TCGA-2L-AAQE-01A	2
TCGA-HV-A5A4-01A	4
TCGA-US-A779-01A	4
TCGA-HV-A5A6-01A	4
TCGA-FB-A78T-01A	4
TCGA-US-A77E-01A	4
TCGA-Q3-AA2A-01A	4
TCGA-HZ-A4BH-01A	2
TCGA-IB-7890-01A	4
TCGA-2J-AABE-01A	4
TCGA-2J-AABI-01A	2
TCGA-HZ-A4BK-01A	2
TCGA-3A-A9IZ-01A	4
TCGA-FB-A5VM-01A	2
TCGA-HZ-A49G-01A	2
TCGA-HV-AA8X-01A	4
TCGA-2L-AAQA-01A	4
TCGA-S4-A8RO-01A	4
TCGA-2J-AAB6-01A	4
TCGA-FB-AAPQ-01A	4
TCGA-IB-A5SS-01A	4
TCGA-F2-7276-01A	3
TCGA-HZ-7289-01A	1
TCGA-F2-A44G-01A	4
TCGA-3A-A9IU-01A	4
TCGA-HV-AA8V-01A	2
TCGA-3A-A9J0-01A	2
TCGA-HZ-A49I-01A	2
TCGA-F2-A44H-01A	4
TCGA-IB-A5SO-01A	3

## Sheet: Supplementary table 6
Supplementary Table 6:The signature genes most relevant to the classification (K=4) were screened by using the random forest algorithm
Gene
CELF2
CDH3
TMEM40
GRAP2
SPOCK2
FAM184A
PHACTR1
SLC2A1
KIAA1045
PLAU
ZNF831
WDFY4
BAI3
STAT4
NOVA1
PADI1
AFF3
ANK2
CRHBP
SCML4
FAM83A
PTGES
ELMO1
RAB39B
TSPAN7
KCNB1
TSPAN33
GPR114
RLTPR
TAL1
NUAK2
DNASE1L3
LRRC2
ACSL6
FIGF
RIC3
ZCCHC18
FAM129C
ACER1
FAM107A
SCN11A
CLIC3
C12orf42
SEPT1
P2RY8
TCEAL2
LINC00158
CERKL
ERO1L
CLEC9A
XKR4
HMGN2P15
LINC00704
AP000695.4
GS1-600G8.5
LINC00996
LINC00925
P2RX5-TAX1BP3
BZRAP1-AS1

## Sheet: Supplementary table 7
Supplementary Table 7:Pathways enriched by differentially expressed genes
Pathway ID		GeneRatio	BgRatio	p-value	p.adjust	qvalue	geneID	Count
GO:0031668	cellular response to extracellular stimulus	4/34	268/18670	0.00137193	0.00137193	0.204305	SLC2A1/KCNB1/NUAK2/FAM107A	4
GO:0034765	regulation of ion transmembrane transport	5/34	483/18670	0.00169942	0.00169942	0.204305	ANK2/CRHBP/KCNB1/SCN11A/CLIC3	5
GO:0001508	action potential	3/34	133/18670	0.0017995	0.0017995	0.204305	ANK2/KCNB1/SCN11A	3
GO:0086010	membrane depolarization during action potential	2/34	37/18670	0.00205993	0.00205993	0.204305	ANK2/SCN11A	2
GO:0051592	response to calcium ion	3/34	148/18670	0.00243959	0.00243959	0.204305	CRHBP/PTGES/ACER1	3
GO:0042149	cellular response to glucose starvation	2/34	42/18670	0.00264794	0.00264794	0.204305	SLC2A1/NUAK2	2
GO:0090278	negative regulation of peptide hormone secretion	2/34	45/18670	0.00303428	0.00303428	0.204305	CRHBP/KCNB1	2
GO:0071496	cellular response to external stimulus	4/34	339/18670	0.00322198	0.00322198	0.204305	SLC2A1/KCNB1/NUAK2/FAM107A	4
GO:0010469	regulation of signaling receptor activity	3/34	173/18670	0.00378892	0.00378892	0.204305	PLAU/CRHBP/TAL1	3
GO:0098900	regulation of action potential	2/34	55/18670	0.00449993	0.00449993	0.204305	ANK2/KCNB1	2
GO:0034394	protein localization to cell surface	2/34	63/18670	0.00586452	0.00586452	0.204305	ANK2/RIC3	2
GO:0090276	regulation of peptide hormone secretion	3/34	208/18670	0.00632495	0.00632495	0.204305	SLC2A1/CRHBP/KCNB1	3
GO:0046888	negative regulation of hormone secretion	2/34	66/18670	0.00641915	0.00641915	0.204305	CRHBP/KCNB1	2
GO:0010810	regulation of cell-substrate adhesion	3/34	215/18670	0.00692841	0.00692841	0.204305	SPOCK2/PLAU/FAM107A	3
GO:0007265	Ras protein signal transduction	4/34	448/18670	0.00858497	0.00858497	0.204305	GRAP2/ELMO1/RAB39B/P2RY8	4
GO:0034329	cell junction assembly	3/34	241/18670	0.00946447	0.00946447	0.204305	CDH3/ANK2/FAM107A	3
GO:0071277	cellular response to calcium ion	2/34	83/18670	0.00998928	0.00998928	0.204305	CRHBP/ACER1	2
GO:0030072	peptide hormone secretion	3/34	250/18670	0.010453	0.010453	0.204305	SLC2A1/CRHBP/KCNB1	3
GO:0097194	execution phase of apoptosis	2/34	88/18670	0.0111733	0.0111733	0.204305	DNASE1L3/XKR4	2
GO:0072659	protein localization to plasma membrane	3/34	260/18670	0.0116197	0.0116197	0.204305	ANK2/KCNB1/TSPAN33	3
GO:0051899	membrane depolarization	2/34	91/18670	0.0119121	0.0119121	0.204305	ANK2/SCN11A	2
GO:0046883	regulation of hormone secretion	3/34	266/18670	0.0123544	0.0123544	0.204305	SLC2A1/CRHBP/KCNB1	3
GO:0031667	response to nutrient levels	4/34	499/18670	0.0123973	0.0123973	0.204305	SLC2A1/KCNB1/NUAK2/FAM107A	4
GO:0002791	regulation of peptide secretion	4/34	500/18670	0.0124813	0.0124813	0.204305	SLC2A1/CRHBP/KCNB1/CLEC9A	4
GO:1901570	fatty acid derivative biosynthetic process	2/34	99/18670	0.013984	0.013984	0.204305	PTGES/ACSL6	2
GO:0007215	glutamate receptor signaling pathway	2/34	100/18670	0.0142533	0.0142533	0.204305	CRHBP/KCNB1	2
GO:0030148	sphingolipid biosynthetic process	2/34	102/18670	0.0147985	0.0147985	0.204305	ACER1/CERKL	2
GO:0034330	cell junction organization	3/34	290/18670	0.0155579	0.0155579	0.204305	CDH3/ANK2/FAM107A	3
GO:0007009	plasma membrane organization	2/34	105/18670	0.0156331	0.0156331	0.204305	ANK2/XKR4	2
GO:0001676	long-chain fatty acid metabolic process	2/34	109/18670	0.0167768	0.0167768	0.204305	PTGES/ACSL6	2
GO:0035865	cellular response to potassium ion	1/34	10/18670	0.0180668	0.0180668	0.204305	CRHBP	1
GO:0048021	regulation of melanin biosynthetic process	1/34	10/18670	0.0180668	0.0180668	0.204305	CDH3	1
GO:0048149	behavioral response to ethanol	1/34	10/18670	0.0180668	0.0180668	0.204305	CRHBP	1
GO:0070942	neutrophil mediated cytotoxicity	1/34	10/18670	0.0180668	0.0180668	0.204305	DNASE1L3	1
GO:0086070	SA node cell to atrial cardiac muscle cell communication	1/34	10/18670	0.0180668	0.0180668	0.204305	ANK2	1
GO:1990778	protein localization to cell periphery	3/34	311/18670	0.0187125	0.0187125	0.204305	ANK2/KCNB1/TSPAN33	3
GO:0021987	cerebral cortex development	2/34	116/18670	0.0188616	0.0188616	0.204305	PHACTR1/SLC2A1	2
GO:0046879	hormone secretion	3/34	312/18670	0.018871	0.018871	0.204305	SLC2A1/CRHBP/KCNB1	3
GO:0006911	phagocytosis, engulfment	2/34	118/18670	0.0194764	0.0194764	0.204305	ELMO1/XKR4	2
GO:0001952	regulation of cell-matrix adhesion	2/34	119/18670	0.019787	0.019787	0.204305	PLAU/FAM107A	2
GO:0005984	disaccharide metabolic process	1/34	11/18670	0.019856	0.019856	0.204305	SLC2A1	1
GO:0019371	cyclooxygenase pathway	1/34	11/18670	0.019856	0.019856	0.204305	PTGES	1
GO:0019852	L-ascorbic acid metabolic process	1/34	11/18670	0.019856	0.019856	0.204305	SLC2A1	1
GO:0046512	sphingosine biosynthetic process	1/34	11/18670	0.019856	0.019856	0.204305	ACER1	1
GO:0070757	interleukin-35-mediated signaling pathway	1/34	11/18670	0.019856	0.019856	0.204305	STAT4	1
GO:0007204	positive regulation of cytosolic calcium ion concentration	3/34	319/18670	0.0200015	0.0200015	0.204305	ANK2/RIC3/P2RY8	3
GO:0009914	hormone transport	3/34	322/18670	0.0204972	0.0204972	0.204305	SLC2A1/CRHBP/KCNB1	3
GO:0007043	cell-cell junction assembly	2/34	124/18670	0.0213711	0.0213711	0.204305	CDH3/ANK2	2
GO:0010623	programmed cell death involved in cell development	1/34	12/18670	0.021642	0.021642	0.204305	DNASE1L3	1
GO:0046520	sphingoid biosynthetic process	1/34	12/18670	0.021642	0.021642	0.204305	ACER1	1
GO:1900376	regulation of secondary metabolite biosynthetic process	1/34	12/18670	0.021642	0.021642	0.204305	CDH3	1
GO:0099024	plasma membrane invagination	2/34	127/18670	0.0223462	0.0223462	0.204305	ELMO1/XKR4	2
GO:0006670	sphingosine metabolic process	1/34	13/18670	0.0234248	0.0234248	0.204305	ACER1	1
GO:0010838	positive regulation of keratinocyte proliferation	1/34	13/18670	0.0234248	0.0234248	0.204305	CDH3	1
GO:0033605	positive regulation of catecholamine secretion	1/34	13/18670	0.0234248	0.0234248	0.204305	KCNB1	1
GO:0035589	G protein-coupled purinergic nucleotide receptor signaling pathway	1/34	13/18670	0.0234248	0.0234248	0.204305	P2RY8	1
GO:0042908	xenobiotic transport	1/34	13/18670	0.0234248	0.0234248	0.204305	SLC2A1	1
GO:0043568	positive regulation of insulin-like growth factor receptor signaling pathway	1/34	13/18670	0.0234248	0.0234248	0.204305	CDH3	1
GO:1900272	negative regulation of long-term synaptic potentiation	1/34	13/18670	0.0234248	0.0234248	0.204305	FAM107A	1
GO:0010324	membrane invagination	2/34	135/18670	0.0250351	0.0250351	0.204305	ELMO1/XKR4	2
GO:0021527	spinal cord association neuron differentiation	1/34	14/18670	0.0252045	0.0252045	0.204305	TAL1	1
GO:0021781	glial cell fate commitment	1/34	14/18670	0.0252045	0.0252045	0.204305	TAL1	1
GO:0043455	regulation of secondary metabolic process	1/34	14/18670	0.0252045	0.0252045	0.204305	CDH3	1
GO:0071391	cellular response to estrogen stimulus	1/34	14/18670	0.0252045	0.0252045	0.204305	CRHBP	1
GO:1900452	regulation of long-term synaptic depression	1/34	14/18670	0.0252045	0.0252045	0.204305	KCNB1	1
GO:0031589	cell-substrate adhesion	3/34	354/18670	0.0262093	0.0262093	0.204305	SPOCK2/PLAU/FAM107A	3
GO:0051480	regulation of cytosolic calcium ion concentration	3/34	357/18670	0.0267846	0.0267846	0.204305	ANK2/RIC3/P2RY8	3
GO:0035864	response to potassium ion	1/34	15/18670	0.026981	0.026981	0.204305	CRHBP	1
GO:0043249	erythrocyte maturation	1/34	15/18670	0.026981	0.026981	0.204305	TAL1	1
GO:0043652	engulfment of apoptotic cell	1/34	15/18670	0.026981	0.026981	0.204305	XKR4	1
GO:0071474	cellular hyperosmotic response	1/34	15/18670	0.026981	0.026981	0.204305	SLC2A1	1
GO:0034332	adherens junction organization	2/34	142/18670	0.0274912	0.0274912	0.204305	CDH3/FAM107A	2
GO:0046467	membrane lipid biosynthetic process	2/34	142/18670	0.0274912	0.0274912	0.204305	ACER1/CERKL	2
GO:0010038	response to metal ion	3/34	364/18670	0.0281533	0.0281533	0.204305	CRHBP/PTGES/ACER1	3
GO:0014061	regulation of norepinephrine secretion	1/34	16/18670	0.0287544	0.0287544	0.204305	KCNB1	1
GO:0046519	sphingoid metabolic process	1/34	16/18670	0.0287544	0.0287544	0.204305	ACER1	1
GO:0048820	hair follicle maturation	1/34	16/18670	0.0287544	0.0287544	0.204305	CDH3	1
GO:0002792	negative regulation of peptide secretion	2/34	148/18670	0.0296709	0.0296709	0.204305	CRHBP/KCNB1	2
GO:0006790	sulfur compound metabolic process	3/34	372/18670	0.029763	0.029763	0.204305	SPOCK2/PTGES/ACSL6	3
GO:0009267	cellular response to starvation	2/34	149/18670	0.0300407	0.0300407	0.204305	SLC2A1/NUAK2	2
GO:0017121	phospholipid scrambling	1/34	17/18670	0.0305247	0.0305247	0.204305	XKR4	1
GO:0035855	megakaryocyte development	1/34	17/18670	0.0305247	0.0305247	0.204305	TAL1	1
GO:0048243	norepinephrine secretion	1/34	17/18670	0.0305247	0.0305247	0.204305	KCNB1	1
GO:0051017	actin filament bundle assembly	2/34	153/18670	0.0315386	0.0315386	0.204305	PHACTR1/FAM107A	2
GO:0009312	oligosaccharide biosynthetic process	1/34	18/18670	0.0322918	0.0322918	0.204305	SLC2A1	1
GO:0045683	negative regulation of epidermis development	1/34	18/18670	0.0322918	0.0322918	0.204305	CDH3	1
GO:0051895	negative regulation of focal adhesion assembly	1/34	18/18670	0.0322918	0.0322918	0.204305	FAM107A	1
GO:0045216	cell-cell junction organization	2/34	156/18670	0.0326812	0.0326812	0.204305	CDH3/ANK2	2
GO:0061572	actin filament bundle organization	2/34	157/18670	0.0330657	0.0330657	0.204305	PHACTR1/FAM107A	2
GO:0006665	sphingolipid metabolic process	2/34	159/18670	0.0338401	0.0338401	0.204305	ACER1/CERKL	2
GO:0002544	chronic inflammatory response	1/34	19/18670	0.0340558	0.0340558	0.204305	PTGES	1
GO:0032288	myelin assembly	1/34	19/18670	0.0340558	0.0340558	0.204305	ANK2	1
GO:0034312	diol biosynthetic process	1/34	19/18670	0.0340558	0.0340558	0.204305	ACER1	1
GO:0035338	long-chain fatty-acyl-CoA biosynthetic process	1/34	19/18670	0.0340558	0.0340558	0.204305	ACSL6	1
GO:0030220	platelet formation	1/34	20/18670	0.0358167	0.0358167	0.204305	TAL1	1
GO:0046514	ceramide catabolic process	1/34	20/18670	0.0358167	0.0358167	0.204305	ACER1	1
GO:0046931	pore complex assembly	1/34	20/18670	0.0358167	0.0358167	0.204305	TSPAN33	1
GO:0051797	regulation of hair follicle development	1/34	20/18670	0.0358167	0.0358167	0.204305	CDH3	1
GO:0060216	definitive hemopoiesis	1/34	20/18670	0.0358167	0.0358167	0.204305	TAL1	1
GO:0086014	atrial cardiac muscle cell action potential	1/34	20/18670	0.0358167	0.0358167	0.204305	ANK2	1
GO:0086026	atrial cardiac muscle cell to AV node cell signaling	1/34	20/18670	0.0358167	0.0358167	0.204305	ANK2	1
GO:0086066	atrial cardiac muscle cell to AV node cell communication	1/34	20/18670	0.0358167	0.0358167	0.204305	ANK2	1
GO:0071695	anatomical structure maturation	2/34	165/18670	0.0362057	0.0362057	0.204305	CDH3/TAL1	2
GO:1901568	fatty acid derivative metabolic process	2/34	167/18670	0.0370082	0.0370082	0.204305	PTGES/ACSL6	2
GO:0003283	atrial septum development	1/34	21/18670	0.0375745	0.0375745	0.204305	ANK2	1
GO:0015874	norepinephrine transport	1/34	21/18670	0.0375745	0.0375745	0.204305	KCNB1	1
GO:0035162	embryonic hemopoiesis	1/34	21/18670	0.0375745	0.0375745	0.204305	TAL1	1
GO:0035590	purinergic nucleotide receptor signaling pathway	1/34	21/18670	0.0375745	0.0375745	0.204305	P2RY8	1
GO:0036344	platelet morphogenesis	1/34	21/18670	0.0375745	0.0375745	0.204305	TAL1	1
GO:0042438	melanin biosynthetic process	1/34	21/18670	0.0375745	0.0375745	0.204305	CDH3	1
GO:0140058	neuron projection arborization	1/34	21/18670	0.0375745	0.0375745	0.204305	PHACTR1	1
GO:1903392	negative regulation of adherens junction organization	1/34	21/18670	0.0375745	0.0375745	0.204305	FAM107A	1
GO:0021543	pallium development	2/34	172/18670	0.0390445	0.0390445	0.204305	PHACTR1/SLC2A1	2
GO:0006582	melanin metabolic process	1/34	22/18670	0.0393291	0.0393291	0.204305	CDH3	1
GO:0021516	dorsal spinal cord development	1/34	22/18670	0.0393291	0.0393291	0.204305	TAL1	1
GO:0032402	melanosome transport	1/34	22/18670	0.0393291	0.0393291	0.204305	CDH3	1
GO:0034311	diol metabolic process	1/34	22/18670	0.0393291	0.0393291	0.204305	ACER1	1
GO:0050796	regulation of insulin secretion	2/34	176/18670	0.0407039	0.0407039	0.204305	SLC2A1/KCNB1	2
GO:0032401	establishment of melanosome localization	1/34	23/18670	0.0410807	0.0410807	0.204305	CDH3	1
GO:0051904	pigment granule transport	1/34	23/18670	0.0410807	0.0410807	0.204305	CDH3	1
GO:0086012	membrane depolarization during cardiac muscle cell action potential	1/34	23/18670	0.0410807	0.0410807	0.204305	ANK2	1
GO:1901889	negative regulation of cell junction assembly	1/34	23/18670	0.0410807	0.0410807	0.204305	FAM107A	1
GO:2001257	regulation of cation channel activity	2/34	178/18670	0.0415436	0.0415436	0.204305	ANK2/CRHBP	2
GO:0010881	regulation of cardiac muscle contraction by regulation of the release of sequestered calcium ion	1/34	24/18670	0.0428291	0.0428291	0.204305	ANK2	1
GO:0035588	G protein-coupled purinergic receptor signaling pathway	1/34	24/18670	0.0428291	0.0428291	0.204305	P2RY8	1
GO:0051905	establishment of pigment granule localization	1/34	24/18670	0.0428291	0.0428291	0.204305	CDH3	1
GO:0042391	regulation of membrane potential	3/34	434/18670	0.0438637	0.0438637	0.204305	ANK2/KCNB1/SCN11A	3
GO:0043434	response to peptide hormone	3/34	436/18670	0.0443659	0.0443659	0.204305	SLC2A1/STAT4/CRHBP	3
GO:0031639	plasminogen activation	1/34	25/18670	0.0445744	0.0445744	0.204305	PLAU	1
GO:0032400	melanosome localization	1/34	25/18670	0.0445744	0.0445744	0.204305	CDH3	1
GO:0035336	long-chain fatty-acyl-CoA metabolic process	1/34	25/18670	0.0445744	0.0445744	0.204305	ACSL6	1
GO:0045956	positive regulation of calcium ion-dependent exocytosis	1/34	25/18670	0.0445744	0.0445744	0.204305	KCNB1	1
GO:0048167	regulation of synaptic plasticity	2/34	187/18670	0.0454028	0.0454028	0.204305	KCNB1/FAM107A	2
GO:0006309	apoptotic DNA fragmentation	1/34	26/18670	0.0463167	0.0463167	0.204305	DNASE1L3	1
GO:0033561	regulation of water loss via skin	1/34	26/18670	0.0463167	0.0463167	0.204305	ACER1	1
GO:0043567	regulation of insulin-like growth factor receptor signaling pathway	1/34	26/18670	0.0463167	0.0463167	0.204305	CDH3	1
GO:0051875	pigment granule localization	1/34	26/18670	0.0463167	0.0463167	0.204305	CDH3	1
GO:1901018	positive regulation of potassium ion transmembrane transporter activity	1/34	26/18670	0.0463167	0.0463167	0.204305	ANK2	1
GO:0071248	cellular response to metal ion	2/34	190/18670	0.046718	0.046718	0.204305	CRHBP/ACER1	2
GO:0042594	response to starvation	2/34	191/18670	0.0471595	0.0471595	0.204305	SLC2A1/NUAK2	2
GO:0007565	female pregnancy	2/34	192/18670	0.0476026	0.0476026	0.204305	SLC2A1/CRHBP	2
GO:0018195	peptidyl-arginine modification	1/34	27/18670	0.0480559	0.0480559	0.204305	PADI1	1
GO:0060307	regulation of ventricular cardiac muscle cell membrane repolarization	1/34	27/18670	0.0480559	0.0480559	0.204305	ANK2	1
GO:0001516	prostaglandin biosynthetic process	1/34	28/18670	0.049792	0.049792	0.204305	PTGES	1
GO:0006972	hyperosmotic response	1/34	28/18670	0.049792	0.049792	0.204305	SLC2A1	1
GO:0032770	positive regulation of monooxygenase activity	1/34	28/18670	0.049792	0.049792	0.204305	CDH3	1
GO:0035116	embryonic hindlimb morphogenesis	1/34	28/18670	0.049792	0.049792	0.204305	AFF3	1
GO:0042634	regulation of hair cycle	1/34	28/18670	0.049792	0.049792	0.204305	CDH3	1
GO:0042730	fibrinolysis	1/34	28/18670	0.049792	0.049792	0.204305	PLAU	1
GO:0046457	prostanoid biosynthetic process	1/34	28/18670	0.049792	0.049792	0.204305	PTGES	1

## Sheet: Supplementary table 8
Supplementary Table 8:The TMEscore values were calculated and the samples were divided into TMEscore High and TMEscore Low groups
Sample ID	Time	Status	TMEscore	Group
TCGA-3A-A9IN-01A	2084	0	2.24454	high
TCGA-3A-A9IL-01A	2741	0	2.20505	high
TCGA-Z5-AAPL-01A	467	0	2.18549	high
TCGA-3A-A9IO-01A	1942	0	2.05986	high
TCGA-3A-A9IJ-01A	1854	0	1.98032	high
TCGA-3A-A9IS-01A	998	0	1.93048	high
TCGA-3A-A9IR-01A	1542	0	1.91655	high
TCGA-IB-AAUR-01A	338	0	1.90012	high
TCGA-IB-7897-01A	486	1	1.81791	high
TCGA-US-A77J-01A	568	1	1.794	high
TCGA-Q3-A5QY-01A	416	0	1.77306	high
TCGA-HZ-7920-01A	236	1	1.74795	high
TCGA-XD-AAUH-01A	395	0	1.71473	high
TCGA-2L-AAQM-01A	1383	0	1.68178	high
TCGA-HZ-8519-01A	454	0	1.6587	high
TCGA-3A-A9IV-01A	1103	0	1.65165	high
TCGA-HZ-8637-01A	517	1	1.63602	high
TCGA-HZ-7923-01A	314	0	1.60264	high
TCGA-IB-AAUP-01A	431	0	1.56353	high
TCGA-XN-A8T5-01A	720	0	1.55951	high
TCGA-IB-A5ST-01A	635	0	1.4253	high
TCGA-IB-7888-01A	1332	1	1.34265	high
TCGA-IB-AAUV-01A	404	0	1.2759	high
TCGA-HZ-A49H-01A	491	0	1.27189	high
TCGA-HZ-7924-01A	840	0	1.24502	high
TCGA-IB-AAUW-01A	230	1	1.23359	high
TCGA-RL-AAAS-01A	9	0	1.1594	high
TCGA-FB-A4P5-01A	179	1	1.13531	high
TCGA-IB-7645-01A	1502	1	1.13047	high
TCGA-HZ-8002-01A	366	1	1.12662	high
TCGA-F2-7276-01A	216	1	1.03794	high
TCGA-F2-7273-01A	592	1	0.994909	high
TCGA-HZ-7918-01A	969	0	0.988943	high
TCGA-3A-A9IX-01A	1037	0	0.987324	high
TCGA-IB-8126-01A	462	0	0.982878	high
TCGA-FB-A4P6-01A	767	0	0.981662	high
TCGA-XD-AAUG-01A	420	0	0.939594	high
TCGA-IB-AAUT-01A	287	0	0.92653	high
TCGA-2J-AABT-01A	319	0	0.866388	high
TCGA-HZ-8001-01A	706	0	0.822365	high
TCGA-HZ-A77P-01A	330	0	0.786614	high
TCGA-2J-AABR-01A	438	0	0.716748	high
TCGA-3E-AAAY-01A	2285	0	0.696061	high
TCGA-IB-7891-01A	913	1	0.657186	low
TCGA-2J-AABF-01A	691	1	0.63909	low
TCGA-IB-AAUM-01A	8	0	0.634137	low
TCGA-HZ-8003-01A	596	1	0.620316	low
TCGA-FB-AAPS-01A	228	0	0.611543	low
TCGA-IB-A5SQ-01A	219	1	0.589734	low
TCGA-H6-A45N-01A	397	1	0.557346	low
TCGA-IB-7649-01A	467	1	0.535359	low
TCGA-HZ-A4BH-01A	194	0	0.512724	low
TCGA-HZ-8638-01A	151	1	0.508293	low
TCGA-3A-A9I5-01A	1794	0	0.489115	low
TCGA-IB-AAUS-01A	225	0	0.452641	low
TCGA-IB-A5SO-01A	365	1	0.438565	low
TCGA-2J-AABK-01A	484	0	0.412418	low
TCGA-FB-AAPY-01A	1059	1	0.405689	low
TCGA-3A-A9I7-01A	1323	0	0.386328	low
TCGA-XD-AAUI-01A	366	1	0.373709	low
TCGA-HZ-7926-01A	518	1	0.371593	low
TCGA-HV-A5A5-01A	289	0	0.355442	low
TCGA-HZ-A77Q-01A	33	0	0.318104	low
TCGA-RB-AA9M-01A	286	0	0.302149	low
TCGA-F2-6880-01A	295	0	0.231059	low
TCGA-2J-AABP-01A	463	0	0.220095	low
TCGA-HZ-A49G-01A	660	0	0.21996	low
TCGA-IB-7889-01A	481	1	0.216927	low
TCGA-S4-A8RP-01A	702	1	0.205567	low
TCGA-FB-A7DR-01A	353	1	0.198247	low
TCGA-HZ-8317-01A	378	1	0.174831	low
TCGA-HZ-A4BK-01A	657	0	0.167183	low
TCGA-H8-A6C1-01A	671	0	0.1514	low
TCGA-US-A774-01A	695	1	0.149683	low
TCGA-3E-AAAZ-01A	2182	1	0.0861492	low
TCGA-IB-A6UG-01A	41	1	0.0572425	low
TCGA-XN-A8T3-01A	951	0	0.0465543	low
TCGA-2J-AAB9-01A	627	1	0.00381141	low
TCGA-2J-AAB1-01A	66	1	0.00362344	low
TCGA-YB-A89D-01A	350	0	-0.000765518	low
TCGA-2L-AAQL-01A	292	1	-0.0139572	low
TCGA-F2-A7TX-01A	95	1	-0.0440184	low
TCGA-IB-7651-01A	603	1	-0.0502514	low
TCGA-FB-A5VM-01A	498	1	-0.0676919	low
TCGA-HZ-A49I-01A	308	1	-0.0735029	low
TCGA-HZ-8315-01A	299	1	-0.0770879	low
TCGA-2J-AABO-01A	440	0	-0.111931	low
TCGA-2J-AABA-01A	607	1	-0.113482	low
TCGA-HZ-7922-01A	4	0	-0.162928	low
TCGA-IB-7652-01A	1116	0	-0.205005	low
TCGA-RB-A7B8-01A	466	1	-0.242395	low
TCGA-LB-A9Q5-01A	313	1	-0.247407	low
TCGA-3A-A9I9-01A	634	1	-0.25163	low
TCGA-2J-AAB4-01A	729	0	-0.253075	low
TCGA-IB-7885-01A	1257	0	-0.257515	low
TCGA-HV-A7OP-01A	978	0	-0.271626	low
TCGA-IB-7654-01A	476	1	-0.271726	low
TCGA-FB-AAPZ-01A	716	0	-0.27314	low
TCGA-HZ-A9TJ-06A	603	0	-0.277128	low
TCGA-HZ-8636-01A	545	1	-0.282176	low
TCGA-HZ-7919-01A	593	1	-0.289638	low
TCGA-S4-A8RM-01A	737	0	-0.296052	low
TCGA-F2-A44H-01A	586	0	-0.345727	low
TCGA-IB-AAUQ-01A	183	1	-0.357441	low
TCGA-LB-A8F3-01A	379	0	-0.376996	low
TCGA-HV-A7OL-01A	252	0	-0.390286	low
TCGA-FB-A78T-01A	375	1	-0.396194	low
TCGA-2J-AABI-01A	969	0	-0.408516	low
TCGA-2J-AABH-01A	1287	0	-0.428898	low
TCGA-LB-A7SX-01A	393	1	-0.432159	low
TCGA-IB-8127-01A	522	0	-0.433727	low
TCGA-IB-AAUU-01A	245	0	-0.43397	low
TCGA-2L-AAQJ-01A	394	1	-0.435172	low
TCGA-HV-AA8V-01A	920	0	-0.459266	low
TCGA-2L-AAQE-01A	684	1	-0.468833	low
TCGA-2J-AAB8-01A	80	0	-0.496234	low
TCGA-IB-7886-01A	123	1	-0.506819	low
TCGA-HV-A5A4-01A	232	0	-0.516675	low
TCGA-2L-AAQI-01A	103	1	-0.532821	low
TCGA-2J-AABV-01A	652	1	-0.547437	low
TCGA-3A-A9IH-01A	1021	0	-0.557371	low
TCGA-2J-AABU-01A	277	1	-0.567808	low
TCGA-XD-AAUL-01A	498	0	-0.568014	low
TCGA-IB-AAUN-01A	144	1	-0.592987	low
TCGA-IB-7644-01A	394	1	-0.604089	low
TCGA-HZ-A9TJ-01A	603	0	-0.641284	low
TCGA-US-A77G-01A	12	1	-0.646685	low
TCGA-FB-AAQ2-01A	153	1	-0.649964	low
TCGA-HZ-7925-01A	614	1	-0.678677	low
TCGA-US-A776-01A	1216	0	-0.691252	low
TCGA-IB-A5SP-01A	482	0	-0.692877	low
TCGA-FB-AAQ1-01A	123	1	-0.695106	low
TCGA-2J-AABE-01A	676	0	-0.743216	low
TCGA-IB-A7M4-01A	483	0	-0.762211	low
TCGA-US-A779-01A	511	1	-0.773565	low
TCGA-3A-A9IC-01A	738	1	-0.80753	low
TCGA-S4-A8RO-01A	525	0	-0.830646	low
TCGA-IB-7646-01A	145	1	-0.849756	low
TCGA-US-A77E-01A	430	1	-0.852355	low
TCGA-3A-A9IB-01A	224	1	-0.866501	low
TCGA-IB-AAUO-01A	239	1	-0.905056	low
TCGA-YY-A8LH-01A	2016	0	-0.916016	low
TCGA-IB-7890-01A	598	1	-0.931939	low
TCGA-HZ-A8P1-01A	7	0	-0.941893	low
TCGA-Q3-AA2A-01A	95	0	-0.941938	low
TCGA-OE-A75W-01A	267	1	-1.00641	low
TCGA-IB-A6UF-01A	666	0	-1.01728	low
TCGA-FB-AAQ6-01A	244	1	-1.02558	low
TCGA-3A-A9J0-01A	743	0	-1.05162	low
TCGA-PZ-A5RE-01A	470	1	-1.0931	low
TCGA-H6-8124-01A	392	0	-1.12154	low
TCGA-FB-AAPQ-01A	1130	1	-1.14217	low
TCGA-HZ-A77O-01A	160	1	-1.14515	low
TCGA-FB-AAPU-01A	381	1	-1.15482	low
TCGA-FB-AAPP-01A	485	1	-1.1556	low
TCGA-2J-AAB6-01A	293	1	-1.16252	low
TCGA-F2-A44G-01A	233	1	-1.16616	low
TCGA-IB-7887-01A	110	1	-1.18592	low
TCGA-3A-A9IU-01A	458	1	-1.19856	low
TCGA-FB-AAQ3-01A	31	1	-1.23174	low
TCGA-HV-A5A6-01A	2036	1	-1.27788	low
TCGA-M8-A5N4-01A	584	0	-1.29263	low
TCGA-L1-A7W4-01A	278	1	-1.29763	low
TCGA-IB-A7LX-01A	250	1	-1.31035	low
TCGA-HV-AA8X-01A	532	1	-1.31637	low
TCGA-FB-A545-01A	732	1	-1.3867	low
TCGA-IB-7893-01A	117	1	-1.38862	low
TCGA-F2-6879-01A	334	1	-1.40173	low
TCGA-IB-A5SS-01A	460	1	-1.43285	low
TCGA-F2-A8YN-01A	517	0	-1.45413	low
TCGA-HZ-8005-01A	120	1	-1.46817	low
TCGA-3A-A9IZ-01A	308	1	-1.49195	low
TCGA-YH-A8SY-01A	388	0	-1.52153	low
TCGA-HV-A5A3-01A	128	1	-1.74595	low
TCGA-2L-AAQA-01A	143	1	-1.78534	low
TCGA-FB-AAQ0-01A	473	1	-1.86126	low
TCGA-HZ-7289-01A	661	1	-1.90052	low

## Sheet: Supplementary table 9
Supplementary Table 9: Clinical infromation, TMEcluster, TMEscore and fractions of Tumor microenvironment cells.
ID	AGE	AJCC_METASTASIS_PATHOLOGIC_PM	AJCC_NODES_PATHOLOGIC_PN	AJCC_PATHOLOGIC_TUMOR_STAGE	AJCC_TUMOR_PATHOLOGIC_PT	OS_MONTHS	OS_STATUS	SEX	TMEscore	group	TMB
TCGA-3A-A9IO-01	55	MX	NX	Not Available	TX	63.8	LIVING	Male	2.05986	high	2.26667
TCGA-US-A774-01	76	MX	N1	Stage II	T3	22.83	DECEASED	Female	0.149683	low	5.17778
TCGA-HZ-A49H-01	68	MX	N1	Stage II	T3	16.13	LIVING	Female	1.27189	high	4.48889
TCGA-FB-AAPS-01	62	MX	N1	Stage II	T2	7.49	LIVING	Female	0.611543	low	3.35556
TCGA-HV-A5A5-01	61	M0	N1	Stage II	T3	9.49	LIVING	Female	0.355442	low	3.53333
TCGA-IB-7654-01	80	M0	N1	Stage II	T2	15.64	DECEASED	Male	-0.271726	low	4.4
TCGA-3A-A9IJ-01	65	MX	N0	Stage I	T2	60.91	LIVING	Male	1.98032	high	3.84444
TCGA-2J-AABK-01	71	M0	N1	Stage II	T3	15.9	LIVING	Male	0.412418	low	3.24444
TCGA-S4-A8RP-01	77	MX	N1	Stage II	T3	23.06	DECEASED	Female	0.205567	low	4.55556
TCGA-2L-AAQM-01	52	MX	N1	Stage II	T3	45.43	LIVING	Male	1.68178	high	2.28889
TCGA-XD-AAUG-01	66	M1	N1	Stage IV	T3	13.8	LIVING	Female	0.939594	high	2.84444
TCGA-HZ-7919-01	52	M0	N1	Stage II	T3	19.48	DECEASED	Female	-0.289638	low	9.48889
TCGA-HZ-8005-01	81	MX	N1	Stage II	T3	3.94	DECEASED	Male	-1.46817	low	8.26667
TCGA-2J-AAB9-01	70	M0	N1	Stage II	T3	20.6	DECEASED	Female	0.00381141	low	2.51111
TCGA-IB-AAUU-01	35	M0	N1	Stage II	T3	8.05	LIVING	Male	-0.43397	low	4.53333
TCGA-HV-A5A3-01	50	MX	NX	Stage II	T3	4.2	DECEASED	Male	-1.74595	low	6.08889
TCGA-IB-AAUO-01	64	M0	N1	Stage II	T3	7.85	DECEASED	Female	-0.905056	low	2.48889
TCGA-IB-8127-01	59	M0	N1	Stage II	T3	17.15	LIVING	Male	-0.433727	low	6.77778
TCGA-IB-7644-01	65	M1	N1	Stage IV	T3	12.94	DECEASED	Female	-0.604089	low	4.33333
TCGA-F2-7273-01	54	M0	N1	Stage II	T3	19.45	DECEASED	Male	0.994909	high	2.55556
TCGA-3A-A9I9-01	67	MX	N0	Stage II	T3	20.83	DECEASED	Male	-0.25163	low	3.53333
TCGA-US-A77G-01	64	MX	N1	Stage II	T3	0.39	DECEASED	Male	-0.646685	low	4.42222
TCGA-S4-A8RM-01	67	MX	N1	Stage II	T3	24.21	LIVING	Male	-0.296052	low	4.88889
TCGA-FB-AAPZ-01	54	MX	N1	Stage II	T2	23.52	LIVING	Male	-0.27314	low	3.37778
TCGA-IB-AAUT-01	65	M0	N1	Stage II	T2	9.43	LIVING	Male	0.92653	high	4.06667
TCGA-3A-A9IS-01	67	MX	N0	Stage I	T2	32.79	LIVING	Male	1.93048	high	2.97778
TCGA-FB-A7DR-01	48	M0	NX	Stage II	T3	11.6	DECEASED	Male	0.198247	low	5.42222
TCGA-2J-AABO-01	43	M0	N1	Stage II	T3	14.45	LIVING	Male	-0.111931	low	4.46667
TCGA-3A-A9IH-01	66	MX	N0	Stage I	T1	33.54	LIVING	Female	-0.557371	low	4
TCGA-HZ-8003-01	65	MX	N1	Stage II	T3	19.58	DECEASED	Female	0.620316	low	12
TCGA-3A-A9IB-01	69	MX	N1	Stage II	T3	7.36	DECEASED	Female	-0.866501	low	3.57778
TCGA-2J-AAB8-01	71	M0	N1	Stage II	T3	2.63	LIVING	Male	-0.496234	low	3.64444
TCGA-IB-7886-01	80	M0	N1	Stage II	T3	4.04	DECEASED	Male	-0.506819	low	3.82222
TCGA-F2-6879-01	57	M0	N1	Stage II	T3	10.97	DECEASED	Male	-1.40173	low	4.8
TCGA-FB-AAPP-01	71	MX	N1	Stage II	T3	15.93	DECEASED	Male	-1.1556	low	6.13333
TCGA-HZ-8636-01	58	M1	N0	Stage IV	T3	17.9	DECEASED	Female	-0.282176	low	5.15556
TCGA-IB-7646-01	60	M0	N1	Stage II	T3	4.76	DECEASED	Male	-0.849756	low	5.71111
TCGA-IB-7887-01	62	M0	N1	Stage II	T3	3.61	DECEASED	Female	-1.18592	low	4.37778
TCGA-IB-7885-01	78	M0	N1	Stage II	T3	41.29	LIVING	Female	-0.257515	low	3.53333
TCGA-IB-7889-01	85	M0	N1	Stage II	T3	15.8	DECEASED	Female	0.216927	low	3.73333
TCGA-F2-A8YN-01	76	M0	N0	Stage II	T3	16.98	LIVING	Male	-1.45413	low	4.88889
TCGA-3E-AAAZ-01	71	MX	N0	Stage II	T3	71.68	DECEASED	Male	0.0861492	low	2.46667
TCGA-HZ-8637-01	76	MX	N1	Stage II	T3	16.98	DECEASED	Female	1.63602	high	4.84444
TCGA-XD-AAUL-01	56	MX	N0	Stage II	T3	16.36	LIVING	Male	-0.568014	low	2.95556
TCGA-HZ-7923-01	65	MX	N0	Stage II	T3	10.32	LIVING	Male	1.60264	high	4.51111
TCGA-FB-AAPU-01	41	MX	N0	Stage II	T3	12.52	DECEASED	Female	-1.15482	low	3.64444
TCGA-3A-A9IC-01	61	MX	N1	Stage II	T3	24.24	DECEASED	Female	-0.80753	low	2.24444
TCGA-YY-A8LH-01	61	MX	N1	Stage II	T3	66.23	LIVING	Female	-0.916016	low	4.66667
TCGA-3E-AAAY-01	67	MX	N1	Stage II	T3	75.07	LIVING	Male	0.696061	high	1.48889
TCGA-RB-AA9M-01	43	MX	N1	Stage II	T1	9.4	LIVING	Male	0.302149	low	4.44444
TCGA-LB-A7SX-01	74	MX	N1	Stage II	T3	12.91	DECEASED	Female	-0.432159	low	8.08889
TCGA-HZ-7922-01	61	MX	N1	Stage II	T3	0.13	LIVING	Female	-0.162928	low	4.57778
TCGA-2J-AABV-01	74	M0	N1	Stage II	T3	21.42	DECEASED	Male	-0.547437	low	2.13333
TCGA-IB-A6UF-01	63	M0	N1	Stage II	T3	21.88	LIVING	Male	-1.01728	low	5.35556
TCGA-IB-7651-01	64	M0	N1	Stage II	T3	19.81	DECEASED	Female	-0.0502514	low	12
TCGA-2J-AABU-01	56	M0	N1	Stage II	T3	9.1	DECEASED	Male	-0.567808	low	2.44444
TCGA-XN-A8T3-01	67	M0	N0	Stage I	T2	31.24	LIVING	Male	0.0465543	low	5.26667
TCGA-IB-7897-01	53	M0	N1	Stage II	T3	15.97	DECEASED	Female	1.81791	high	8.95556
TCGA-IB-8126-01	79	M0	N1	Stage III	T4	15.18	LIVING	Female	0.982878	high	5.73333
TCGA-2J-AABF-01	73	M0	N1	Stage II	T3	22.7	DECEASED	Male	0.63909	low	2.26667
TCGA-US-A776-01	61	MX	N0	Stage II	T3	39.95	LIVING	Male	-0.691252	low	6.73333
TCGA-2J-AABT-01	72	M0	N1	Stage II	T3	10.48	LIVING	Female	0.866388	high	1.55556
TCGA-RB-A7B8-01	81	MX	N1	Stage II	T3	15.31	DECEASED	Female	-0.242395	low	5.93333
TCGA-2J-AAB4-01	48	M0	N1	Stage II	T2	23.95	LIVING	Male	-0.253075	low	2.57778
TCGA-FB-A4P6-01	54	MX	N1	Stage II	T3	25.2	LIVING	Male	0.981662	high	3.64444
TCGA-IB-AAUV-01	49	M0	N1	Stage II	T3	13.27	LIVING	Male	1.2759	high	1.24444
TCGA-3A-A9IL-01	39	MX	Not Available	Stage I	T1	90.05	LIVING	Female	2.20505	high	1.44444
TCGA-3A-A9IN-01	62	MX	NX	Stage I	T2	68.46	LIVING	Female	2.24454	high	4.26667
TCGA-IB-7645-01	44	M0	N1	Stage II	T3	49.34	DECEASED	Female	1.13047	high	6.35556
TCGA-2J-AAB1-01	65	M0	N1	Stage II	T3	2.17	DECEASED	Male	0.00362344	low	4
TCGA-IB-A5SP-01	77	M0	N0	Stage II	T3	15.83	LIVING	Male	-0.692877	low	4.51111
TCGA-OE-A75W-01	75	M0	N0	Stage II	T3	8.77	DECEASED	Male	-1.00641	low	5.8
TCGA-3A-A9IV-01	59	MX	N0	Stage I	T2	36.24	LIVING	Female	1.65165	high	4.73333
TCGA-HZ-8315-01	54	MX	N0	Stage II	T3	9.82	DECEASED	Female	-0.0770879	low	4.37778
TCGA-HZ-7925-01	66	MX	N1	Stage II	T3	20.17	DECEASED	Male	-0.678677	low	2.64444
TCGA-HZ-8519-01	73	MX	N0	Stage I	T1	14.91	LIVING	Male	1.6587	high	3.68889
TCGA-2J-AABR-01	60	M0	N0	Stage II	T3	14.39	LIVING	Female	0.716748	high	2.77778
TCGA-F2-6880-01	70	M0	N1	Stage II	T3	9.69	LIVING	Male	0.231059	low	4.06667
TCGA-F2-A7TX-01	77	M0	N1	Stage II	T3	3.12	DECEASED	Male	-0.0440184	low	2.35556
TCGA-HZ-A77P-01	77	MX	N1	Stage II	T3	10.84	LIVING	Male	0.786614	high	6.37778
TCGA-HZ-A8P1-01	81	MX	N0	Stage I	T2	0.23	LIVING	Male	-0.941893	low	2.64444
TCGA-2L-AAQL-01	82	MX	N1	Stage II	T3	9.59	DECEASED	Male	-0.0139572	low	2.75556
TCGA-HZ-8317-01	69	MX	N1	Stage II	T3	12.42	DECEASED	Female	0.174831	low	6.93333
TCGA-HZ-7920-01	71	MX	N0	Stage I	T2	7.75	DECEASED	Male	1.74795	high	5.28889
TCGA-HZ-A9TJ-01	70	M1	N0	Stage IV	T3	19.81	LIVING	Male	-0.641284	low	4.2
TCGA-YB-A89D-01	59	MX	N1	Stage II	T3	11.5	LIVING	Male	-0.000765518	low	8.93333
TCGA-IB-7649-01	73	M0	N1	Stage II	T3	15.34	DECEASED	Female	0.535359	low	4.46667
TCGA-LB-A8F3-01	64	MX	N0	Stage II	T3	12.45	LIVING	Female	-0.376996	low	3.55556
TCGA-3A-A9IR-01	64	MX	N0	Stage I	T2	50.66	LIVING	Female	1.91655	high	1.71111
TCGA-LB-A9Q5-01	63	MX	N1	Stage II	T3	10.28	DECEASED	Female	-0.247407	low	3.22222
TCGA-HZ-7924-01	60	MX	N0	Stage II	T3	27.6	LIVING	Female	1.24502	high	3.62222
TCGA-HZ-8002-01	61	MX	N1	Stage II	T3	12.02	DECEASED	Male	1.12662	high	6.86667
TCGA-FB-AAPY-01	71	MX	N1	Stage II	T2	34.79	DECEASED	Male	0.405689	low	3.71111
TCGA-FB-AAQ3-01	65	MX	N1	Stage II	T3	1.02	DECEASED	Female	-1.23174	low	3.15556
TCGA-HZ-7918-01	72	M0	N1	Stage II	T3	31.83	LIVING	Male	0.988943	high	3.77778
TCGA-H8-A6C1-01	53	MX	N0	Stage II	T3	22.04	LIVING	Male	0.1514	low	3.6
TCGA-FB-A4P5-01	69	MX	N1	Stage II	T3	5.88	DECEASED	Female	1.13531	high	4.08889
TCGA-IB-7888-01	66	M0	N0	Stage II	T3	43.76	DECEASED	Female	1.34265	high	9.37778
TCGA-Q3-A5QY-01	58	MX	N1	Stage II	T3	13.67	LIVING	Male	1.77306	high	3.82222
TCGA-HV-A7OP-01	72	M0	N1	Stage II	T3	32.13	LIVING	Male	-0.271626	low	7.48889
TCGA-US-A77J-01	81	MX	N1	Stage II	T3	18.66	DECEASED	Female	1.794	high	3.4
TCGA-IB-AAUW-01	63	M0	N1	Stage II	T3	7.56	DECEASED	Female	1.23359	high	1.35556
TCGA-HZ-8001-01	69	MX	N0	Stage III	T4	23.19	LIVING	Male	0.822365	high	6.97778
TCGA-HZ-A77Q-01	55	MX	N1	Stage II	T3	1.08	LIVING	Female	0.318104	low	8.53333
TCGA-HZ-7926-01	57	MX	N1	Stage II	T3	17.02	DECEASED	Male	0.371593	low	3.64444
TCGA-XN-A8T5-01	53	M0	N0	Stage I	T2	23.65	LIVING	Female	1.55951	high	3.11111
TCGA-IB-A5ST-01	64	M0	N1	Stage II	T3	20.86	LIVING	Female	1.4253	high	3.82222
TCGA-Z5-AAPL-01	74	M0	N0	Stage II	T3	15.34	LIVING	Female	2.18549	high	2.71111
TCGA-RL-AAAS-01	60	M0	N0	Stage I	T2	0.3	LIVING	Female	1.1594	high	3.17778
TCGA-IB-AAUP-01	68	M0	N1	Stage II	T3	14.16	LIVING	Male	1.56353	high	4
TCGA-IB-A6UG-01	65	M0	N1	Stage II	T3	1.35	DECEASED	Male	0.0572425	low	5.48889
TCGA-IB-AAUN-01	74	M0	N0	Stage I	T2	4.73	DECEASED	Female	-0.592987	low	1.8
TCGA-HZ-8638-01	84	MX	N0	Stage I	T1	4.96	DECEASED	Female	0.508293	low	3.42222
TCGA-IB-7891-01	49	M0	N1	Stage II	T3	29.99	DECEASED	Female	0.657186	low	5.77778
TCGA-XD-AAUI-01	50	MX	N1	Stage II	T3	12.02	DECEASED	Female	0.373709	low	2.57778
TCGA-XD-AAUH-01	57	M0	N1	Stage II	T3	12.98	LIVING	Female	1.71473	high	2.24444
TCGA-3A-A9IX-01	40	MX	N0	Stage I	T1	34.07	LIVING	Male	0.987324	high	3
TCGA-IB-AAUR-01	67	M0	N1	Stage II	T3	11.1	LIVING	Male	1.90012	high	2.02222
TCGA-HV-A7OL-01	70	MX	N0	Stage II	T3	8.28	LIVING	Male	-0.390286	low	5.93333
TCGA-2J-AABA-01	55	M0	N1	Stage II	T3	19.94	DECEASED	Male	-0.113482	low	2.95556
TCGA-2J-AABH-01	61	M0	N0	Stage II	T3	42.28	LIVING	Male	-0.428898	low	2.22222
TCGA-3A-A9I7-01	45	MX	N1	Stage II	T3	43.46	LIVING	Male	0.386328	low	1.84444
TCGA-3A-A9I5-01	57	MX	N0	Not Available	Not Available	58.94	LIVING	Male	0.489115	low	1.82222
TCGA-IB-AAUQ-01	50	M0	N1	Stage II	T3	6.01	DECEASED	Male	-0.357441	low	3.11111
TCGA-H6-8124-01	56	M0	N1	Stage II	T3	12.88	LIVING	Female	-1.12154	low	9.97778
TCGA-FB-AAQ6-01	85	MX	N0	Stage I	T1	8.02	DECEASED	Male	-1.02558	low	2.82222
TCGA-IB-A7LX-01	57	MX	N1	Stage II	T3	8.21	DECEASED	Male	-1.31035	low	2.93333
TCGA-HZ-A9TJ-06	70	M1	N0	Stage IV	T3	19.81	LIVING	Male	-0.277128	low	4.4
TCGA-HZ-A77O-01	77	MX	N1	Stage II	T2	5.26	DECEASED	Female	-1.14515	low	5.22222
TCGA-M8-A5N4-01	48	M0	N0	Stage II	T3	19.19	LIVING	Female	-1.29263	low	5.44444
TCGA-2L-AAQI-01	66	MX	N1	Stage II	T3	3.38	DECEASED	Male	-0.532821	low	3.75556
TCGA-IB-AAUM-01	76	M0	N1	Stage II	T2	0.26	LIVING	Male	0.634137	low	3
TCGA-2L-AAQJ-01	49	MX	N0	Stage III	T4	12.94	DECEASED	Female	-0.435172	low	4.84444
TCGA-FB-AAQ1-01	49	MX	N1	Stage II	T3	4.04	DECEASED	Male	-0.695106	low	3.15556
TCGA-FB-A545-01	72	M0	N1	Stage II	T3	24.05	DECEASED	Female	-1.3867	low	5.31111
TCGA-YH-A8SY-01	73	MX	N1	Not Available	T3	12.75	LIVING	Female	-1.52153	low	4.57778
TCGA-IB-A5SQ-01	56	M0	N0	Stage I	T2	7.19	DECEASED	Female	0.589734	low	4.71111
TCGA-FB-AAQ2-01	81	MX	N1	Stage II	T3	5.03	DECEASED	Female	-0.649964	low	3.15556
TCGA-IB-7893-01	64	M0	N0	Stage II	T3	3.84	DECEASED	Male	-1.38862	low	8.77778
TCGA-IB-AAUS-01	84	M0	N1	Stage II	T3	7.39	LIVING	Female	0.452641	low	2
TCGA-L1-A7W4-01	48	M0	N1	Stage II	T3	9.13	DECEASED	Female	-1.29763	low	NA
TCGA-PZ-A5RE-01	44	MX	N1	Stage II	T3	15.44	DECEASED	Female	-1.0931	low	6.37778
TCGA-H6-A45N-01	88	MX	N1	Stage II	T3	13.83	DECEASED	Female	0.557346	low	7.11111
TCGA-IB-A7M4-01	81	MX	N1	Stage II	T3	15.87	LIVING	Male	-0.762211	low	3.93333
TCGA-2J-AABP-01	58	M0	N1	Stage II	T3	15.21	LIVING	Female	0.220095	low	5.62222
TCGA-IB-7652-01	49	M0	N1	Stage II	T3	36.66	LIVING	Female	-0.205005	low	3.02222
TCGA-FB-AAQ0-01	68	MX	N0	Stage II	T3	15.54	DECEASED	Male	-1.86126	low	3.48889
TCGA-2L-AAQE-01	56	M0	N1	Stage II	T3	22.47	DECEASED	Male	-0.468833	low	2.93333
TCGA-HV-A5A4-01	72	MX	N0	Stage II	T3	7.62	LIVING	Female	-0.516675	low	5.44444
TCGA-US-A779-01	54	MX	N1	Stage II	T3	16.79	DECEASED	Female	-0.773565	low	4.22222
TCGA-HV-A5A6-01	65	M0	N1	Stage II	T3	66.89	DECEASED	Female	-1.27788	low	4.57778
TCGA-FB-A78T-01	71	M0	N1	Stage II	T3	12.32	DECEASED	Female	-0.396194	low	4.22222
TCGA-US-A77E-01	73	MX	N1	Stage II	T3	14.13	DECEASED	Male	-0.852355	low	4.55556
TCGA-Q3-AA2A-01	64	MX	N1	Stage I	T3	3.12	LIVING	Female	-0.941938	low	2.97778
TCGA-HZ-A4BH-01	75	MX	N1	Stage II	T3	6.37	LIVING	Male	0.512724	low	5.06667
TCGA-IB-7890-01	73	M0	N0	Stage I	T2	19.65	DECEASED	Male	-0.931939	low	5.66667
TCGA-2J-AABE-01	73	M0	N0	Stage II	T3	22.21	LIVING	Male	-0.743216	low	3.84444
TCGA-2J-AABI-01	55	M0	N0	Stage II	T3	31.83	LIVING	Female	-0.408516	low	3.91111
TCGA-HZ-A4BK-01	72	MX	N1	Stage II	T3	21.58	LIVING	Male	0.167183	low	4.6
TCGA-3A-A9IZ-01	47	MX	N1	Stage II	T3	10.12	DECEASED	Male	-1.49195	low	3.51111
TCGA-FB-A5VM-01	74	M0	N0	Stage I	T2	16.36	DECEASED	Male	-0.0676919	low	4.55556
TCGA-HZ-A49G-01	58	MX	N1	Stage II	T2	21.68	LIVING	Female	0.21996	low	5.66667
TCGA-HV-AA8X-01	75	MX	N1	Stage II	T2	17.48	DECEASED	Female	-1.31637	low	3.97778
TCGA-2L-AAQA-01	76	MX	N1	Stage II	T3	4.7	DECEASED	Male	-1.78534	low	5.91111
TCGA-S4-A8RO-01	75	MX	N1	Stage II	T3	17.25	LIVING	Female	-0.830646	low	3.53333
TCGA-2J-AAB6-01	75	M0	N0	Stage II	T3	9.63	DECEASED	Male	-1.16252	low	3.64444
TCGA-FB-AAPQ-01	65	MX	N1	Stage II	T3	37.12	DECEASED	Male	-1.14217	low	2.31111
TCGA-IB-A5SS-01	64	M0	N1	Stage II	T3	15.11	DECEASED	Female	-1.43285	low	3.17778
TCGA-F2-7276-01	64	M0	N1	Stage II	T3	7.1	DECEASED	Male	1.03794	high	5.31111
TCGA-HZ-7289-01	77	MX	N1	Stage II	T3	21.71	DECEASED	Male	-1.90052	low	4.33333
TCGA-F2-A44G-01	79	M0	N1	Stage II	T3	7.65	DECEASED	Female	-1.16616	low	2.57778
TCGA-3A-A9IU-01	65	MX	N1	Stage II	T3	15.05	DECEASED	Male	-1.19856	low	4.35556
TCGA-HV-AA8V-01	50	MX	N1	Stage II	T3	30.22	LIVING	Male	-0.459266	low	2.24444
TCGA-3A-A9J0-01	75	MX	N1	Stage II	T3	24.41	LIVING	Male	-1.05162	low	3.91111
TCGA-HZ-A49I-01	77	MX	N1	Stage II	T3	10.12	DECEASED	Male	-0.0735029	low	2.22222
TCGA-F2-A44H-01	65	M0	N0	Stage II	T3	19.25	LIVING	Male	-0.345727	low	5.62222
TCGA-IB-A5SO-01	71	M0	N1	Stage II	T3	11.99	DECEASED	Male	0.438565	low	3.28889

## Sheet: Supplementary table10
Supplementary Table 10: Gene mutation types in pancreatic cancer samples of TCGA
Gene	TCGA-Z5-AAPL-01	TCGA-HZ-A77P-01	TCGA-3A-A9IX-01	TCGA-XD-AAUG-01	TCGA-HZ-8002-01	TCGA-IB-A5ST-01	TCGA-2J-AABR-01	TCGA-IB-7888-01	TCGA-IB-AAUT-01	TCGA-IB-7897-01	TCGA-3A-A9IV-01	TCGA-IB-8126-01	TCGA-HZ-8519-01	TCGA-XD-AAUH-01	TCGA-RL-AAAS-01	TCGA-HZ-7924-01	TCGA-Q3-A5QY-01	TCGA-HZ-7920-01	TCGA-3A-A9IS-01	TCGA-US-A77J-01	TCGA-3A-A9IJ-01	TCGA-FB-A4P5-01	TCGA-3A-A9IO-01	TCGA-3A-A9IN-01	TCGA-3A-A9IL-01	TCGA-HZ-8637-01	TCGA-HZ-8001-01	TCGA-HZ-A49H-01	TCGA-IB-7645-01	TCGA-XN-A8T5-01	TCGA-2J-AABT-01	TCGA-IB-AAUP-01	TCGA-IB-AAUW-01	TCGA-IB-AAUR-01	TCGA-3E-AAAY-01	TCGA-F2-7276-01	TCGA-FB-A4P6-01	TCGA-IB-AAUV-01	TCGA-3A-A9IR-01	TCGA-HZ-7918-01	TCGA-HZ-7923-01	TCGA-F2-7273-01	TCGA-2L-AAQM-01
FRG1B	Missense_Mutation	Missense_Mutation	Missense_Mutation	Missense_Mutation	Missense_Mutation	Missense_Mutation	Multi_Hit	Missense_Mutation	Missense_Mutation	In_Frame_Del	Missense_Mutation	In_Frame_Del	Frame_Shift_Ins	Missense_Mutation	Missense_Mutation	In_Frame_Del	Missense_Mutation	Frame_Shift_Ins	Missense_Mutation	Missense_Mutation	Missense_Mutation	Missense_Mutation	Missense_Mutation	Multi_Hit	Missense_Mutation
KRAS	Missense_Mutation	Missense_Mutation	Missense_Mutation	Missense_Mutation	Missense_Mutation	Missense_Mutation	Missense_Mutation																			Missense_Mutation	Missense_Mutation	Missense_Mutation	Missense_Mutation	Missense_Mutation	Missense_Mutation	Missense_Mutation	Missense_Mutation	Missense_Mutation	Missense_Mutation
TRIOBP	In_Frame_Del	In_Frame_Del				Missense_Mutation	In_Frame_Del	In_Frame_Del			In_Frame_Del	In_Frame_Del	Missense_Mutation	In_Frame_Del	In_Frame_Del	In_Frame_Del	Multi_Hit									In_Frame_Del					Missense_Mutation	In_Frame_Del							In_Frame_Del
TCF20	In_Frame_Del	In_Frame_Del	In_Frame_Del	In_Frame_Del	In_Frame_Del			In_Frame_Del	In_Frame_Del	In_Frame_Del																Frame_Shift_Del	In_Frame_Del	In_Frame_Del	In_Frame_Del	In_Frame_Del						In_Frame_Del	In_Frame_Del	In_Frame_Del
CHD4	Frame_Shift_Del							In_Frame_Del	Splice_Site	Multi_Hit	In_Frame_Del							In_Frame_Del	In_Frame_Del							In_Frame_Del	In_Frame_Del	Frame_Shift_Del	In_Frame_Del	Multi_Hit						Frame_Shift_Del	In_Frame_Del			Splice_Site
GABRG1						Frame_Shift_Del	Frame_Shift_Del				Frame_Shift_Del	Frame_Shift_Del	Frame_Shift_Del					Frame_Shift_Del		Frame_Shift_Del	Frame_Shift_Del	Frame_Shift_Del					Frame_Shift_Del	Frame_Shift_Del			Frame_Shift_Del		Frame_Shift_Del			Frame_Shift_Del					Frame_Shift_Del
TP53	Missense_Mutation	Frame_Shift_Ins	Frame_Shift_Del	Missense_Mutation	Frame_Shift_Del	Missense_Mutation	Missense_Mutation	Nonsense_Mutation						Missense_Mutation												Missense_Mutation	Missense_Mutation		Nonsense_Mutation	Missense_Mutation	Frame_Shift_Del	Frame_Shift_Ins
MAGEC1		In_Frame_Del	In_Frame_Del	Missense_Mutation	Multi_Hit	In_Frame_Del	In_Frame_Del	Missense_Mutation							In_Frame_Del	Frame_Shift_Del		In_Frame_Del		Missense_Mutation	In_Frame_Del						In_Frame_Del		In_Frame_Ins
DDX10		In_Frame_Del	In_Frame_Del			In_Frame_Del		Multi_Hit	Missense_Mutation						In_Frame_Del	Frame_Shift_Del	In_Frame_Del	Frame_Shift_Del					In_Frame_Del	In_Frame_Del					In_Frame_Del			In_Frame_Del										In_Frame_Del
MAML3				Splice_Site				In_Frame_Del	Splice_Site			Multi_Hit			In_Frame_Del		Splice_Site		Splice_Site								In_Frame_Del			In_Frame_Del	Splice_Site					In_Frame_Del		Splice_Site				In_Frame_Del	Splice_Site
OTUD4		Missense_Mutation			Missense_Mutation			In_Frame_Del	In_Frame_Del	Multi_Hit	In_Frame_Del		In_Frame_Del	In_Frame_Del			In_Frame_Del			Missense_Mutation				Multi_Hit			In_Frame_Del														In_Frame_Del
SUPT6H		In_Frame_Del	In_Frame_Del		In_Frame_Del			In_Frame_Del		In_Frame_Del							In_Frame_Del	In_Frame_Del		Missense_Mutation				In_Frame_Del			In_Frame_Del		In_Frame_Del							In_Frame_Del					In_Frame_Del
MYH10		In_Frame_Del						In_Frame_Del	In_Frame_Del	In_Frame_Del	In_Frame_Del		In_Frame_Del							In_Frame_Del								In_Frame_Del	In_Frame_Del					In_Frame_Del			In_Frame_Del				In_Frame_Del	In_Frame_Del
NOB1	In_Frame_Del	In_Frame_Del		In_Frame_Del		In_Frame_Del	In_Frame_Del	In_Frame_Del		In_Frame_Del	In_Frame_Del					In_Frame_Del	In_Frame_Del	In_Frame_Del					In_Frame_Del													In_Frame_Del
PRG4	Missense_Mutation			Multi_Hit	In_Frame_Del			Multi_Hit		In_Frame_Del		Missense_Mutation					Missense_Mutation			Missense_Mutation		Missense_Mutation					In_Frame_Del									In_Frame_Del					In_Frame_Del
GRM1		In_Frame_Del	Frame_Shift_Ins					In_Frame_Del	In_Frame_Del	In_Frame_Del								In_Frame_Del		In_Frame_Del								Multi_Hit	In_Frame_Del		In_Frame_Del		In_Frame_Del		In_Frame_Del
MED15	In_Frame_Del				In_Frame_Del		In_Frame_Del	In_Frame_Del		In_Frame_Del			In_Frame_Del			In_Frame_Del						In_Frame_Del						In_Frame_Del						In_Frame_Del		In_Frame_Del					In_Frame_Del
ANK3	In_Frame_Del								Multi_Hit	In_Frame_Del			In_Frame_Del			In_Frame_Del					In_Frame_Del		Frame_Shift_Ins		In_Frame_Del		In_Frame_Del										In_Frame_Del		In_Frame_Del		In_Frame_Del
MED12L			Missense_Mutation					Multi_Hit	In_Frame_Del	In_Frame_Del		In_Frame_Del		Frame_Shift_Del	In_Frame_Del			In_Frame_Del	In_Frame_Del							In_Frame_Del	Frame_Shift_Del										Frame_Shift_Del
CUL4B	In_Frame_Del				In_Frame_Del							In_Frame_Del	In_Frame_Del	In_Frame_Del	In_Frame_Del	In_Frame_Del										In_Frame_Del	In_Frame_Del	In_Frame_Del	In_Frame_Del														In_Frame_Del
UBBP4				Missense_Mutation		Missense_Mutation		Missense_Mutation	Missense_Mutation		Missense_Mutation	Missense_Mutation					Missense_Mutation			Missense_Mutation	Missense_Mutation			Missense_Mutation									Missense_Mutation
TTN						Missense_Mutation	Frame_Shift_Del		Missense_Mutation				Frame_Shift_Del		Missense_Mutation		Missense_Mutation				Missense_Mutation						Nonsense_Mutation				Missense_Mutation								Frame_Shift_Del
CDKN2A			Frame_Shift_Del																																Frame_Shift_Del
MYH9		In_Frame_Del		In_Frame_Del				In_Frame_Del		In_Frame_Del				In_Frame_Del			In_Frame_Del	In_Frame_Del										In_Frame_Del								In_Frame_Del
NBPF10		Missense_Mutation		Missense_Mutation							Splice_Site	Missense_Mutation										Frame_Shift_Del		Missense_Mutation
SMAD4			Missense_Mutation																															Missense_Mutation
ZFHX3					Multi_Hit			In_Frame_Del	In_Frame_Del	In_Frame_Del						In_Frame_Del				In_Frame_Del							In_Frame_Del			In_Frame_Del						In_Frame_Del	In_Frame_Del				Frame_Shift_Del
MAMLD1		In_Frame_Del		In_Frame_Del							In_Frame_Del		In_Frame_Del				In_Frame_Del								Missense_Mutation		In_Frame_Del				In_Frame_Del											In_Frame_Del	Missense_Mutation
AQP7			Missense_Mutation					Missense_Mutation	Missense_Mutation		Missense_Mutation				Missense_Mutation						Missense_Mutation			Missense_Mutation						Missense_Mutation		Missense_Mutation
FRG1		Frame_Shift_Ins	Missense_Mutation								In_Frame_Del				Nonsense_Mutation				In_Frame_Del				Missense_Mutation	Frame_Shift_Ins											In_Frame_Del		In_Frame_Del		Frame_Shift_Ins
PCDH15																											In_Frame_Del		In_Frame_Del	In_Frame_Del
TMCC1	In_Frame_Del						In_Frame_Del											In_Frame_Del			In_Frame_Del								In_Frame_Del		In_Frame_Del						In_Frame_Del				In_Frame_Del
TCHH		Missense_Mutation		Missense_Mutation	In_Frame_Del		Missense_Mutation			In_Frame_Del		Missense_Mutation	In_Frame_Del				Missense_Mutation			Missense_Mutation						In_Frame_Ins						In_Frame_Del

[truncated: 12 more sheets: Supplementary table 11, Supplementary table 12, Supplementary table 13, Supplementary table 14, Supplementary table 15-BP, Supplementary table 15-CC, Supplementary table 15-MF, Supplementary table 16, Supplementary table 17-miRNA, Supplementary table 17-mRNA, Supplementary table 17-methy, Supplementary table 18]
